# Supplementary material for: Systematic analysis of copy number variants of a large cohort of orofacial cleft patients identifies candidate genes for orofacial clefts
Source: Hum Genet. 2015 Nov 11;135:41–59. doi: 10.1007/s00439-015-1606-x (PMC4698300; doi:10.1007/s00439-015-1606-x)
Supplement: Supplementary file 3 — Supplementary material 3 (XLSX 208 kb) [file 439_2015_1606_MOESM3_ESM.xlsx]

## Sheet: Deletions_249
Supplementary Table 1__Genomic locations of DECIPHER and ECARUCA OFC patients’ CNVs
Deletions (249) collected from DECIPHER and ECARUCA patients.
Deletion ID (Decipher+ECARUCA)	Cleft type	Other phenotypes (tot.)	Publications	CNV type	Pathogenicity contribution (according to the database)	Cytogenetic band	Location	Interval (Mb)
133	Non-midline cleft lip	3	0	Deletion	Unknown	1q32.2	chr1:209894262-210160851	0.27
147	Bifid uvula	5	PMID: 15549396	Deletion	Unknown	5q11.2	chr5:51048080-55511689	4.46
323	Submucous cleft hard palate	4	0	Deletion	Unknown	17q21.31	chr17:43739782-44210195	0.47
758	Bifid uvula	6	PMID: 17384091, PMID: 16490798	Deletion	Unknown	22q12.1-2	chr22:29512535-30221049	0.71
767(2/3)	Bifid uvula	9	PMID: 16490798	Deletion	Unknown	11q22.3-q23.2	chr11:107792125-113258885	5.47
785	Cleft palate	9	PMID: 17384091	Deletion	Unknown	5q23.1-q31.1	chr5:118953363-131550089	12.6
854	Cleft palate	14	PMID: 8023840, PMID: 7987313, PMID: 6609672	Deletion	Unknown	7q11.21-q22.1	chr7:65621477-101019060	35.4
969	Median cleft lip	11	PMID: 17901693	Deletion	Unknown	7p22.2	chr7:3483294-3683291	0.2
	Cleft palate
991(1/4)	Cleft palate	3	0	Deletion	Unknown	1q41	chr1:217827202-220799403	2.97
991(2/4)	Cleft palate	3	0	Deletion	Unknown	1q41-q42.12	chr1:222559721-226414785	3.86
1015	Cleft palate	8	PMID: 16333846	Deletion	Unknown	1q41-q42.12	chr1:220916999-226162869	5.25
1051	Cleft palate	7	0	Deletion	Unknown	5q22.3-q23.3	chr5:114413268-128220098	13.81
1226	Cleft palate	8	0	Deletion	Unknown	15q13.2-14	chr15:30468240-40012522	9.54
1230	Cleft palate	6	0	Deletion	Unknown	16p13.11	chr16:15504454-16284248	0.78
	Median cleft lip
1350(1/2)	Cleft palate	11	0	Deletion	Unknown	17p13.3	chr17:29169-2175209	2.15
1351	Cleft palate	10	0	Deletion	Unknown	8p23.1	chr8:7971636-11693442	3.72
1414(2/2)	Cleft palate	7	0	Deletion	Unknown	21q22.2-3	chr21:42143502-47749456	5.61
1578(1/2)	Submucous cleft hard palate	13	0	Deletion	Unknown	9p24.3-p23	chr9:10190-11351967	11.34
1581(1/2)	Cleft palate	11	0	Deletion	Unknown	18p11.32-21	chr18:140336-15008636	14.87
	Non-midline cleft lip
1584(2+3/2c)	Cleft palate	6	0	Deletion	Unknown	21q22.3	chr21:47587939-48101495	0.5
	Non-midline cleft lip
1629	Cleft palate	17	PMID: 17088112	Deletion	Unknown	2q24.3-q31.1	chr2:165755330-176045597	10.29
1640	Cleft palate	14	0	Deletion	Unknown	22q11.21	chr22:19023824-21798755	2.77
	Facial cleft
1770	Bifid uvula	4	0	Deletion	Unknown	15q14	chr15:34560584-35475931	0.92
1993(2/2)	Alveolar ridge cleft	6	0	Deletion	Unknown	22q13.31-33	chr22:48164501-51222324	3.06
2199	Cleft palate	8	0	Deletion	Unknown	5q23.2-3	chr5:125794639-127873679	2.08
2224	Cleft palate	5	0	Deletion	Unknown	5q23.2-q31.1	chr5:125133096-135163908	10.03
2384(1/2)	Cleft palate	4	0	Deletion	Unknown	4q35.1-2	chr4:183698508-190431430	6.73
	Median cleft lip
2483	Submucous cleft hard palate	13	0	Deletion	Unknown	1p36.32-13	chr1:4795388-17364849	12.57
2541(1/48c)	Cleft palate	2	0	Deletion	Unknown	1p36.11	chr1:25616336-25657021	0.04
2541(11/48c)	Cleft palate	2	0	Deletion	Unknown	3q29	chr3:195419168-195464483	0.05
2541(19/48c)	Cleft palate	2	0	Deletion	Unknown	5p13.2	chr5:69732192-70309855	0.58
2541(24/48c)	Cleft palate	2	0	Deletion	Unknown	7p21.2	chr7:15079050-15148255	0.07
2541(26/48c)	Cleft palate	2	0	Deletion	Unknown	7q34	chr7:141766883-141792094	0.03
2541(27/48c)	Cleft palate	2	0	Deletion	Unknown	7q34	chr7:142479578-142486393	0.01
2541(30/48c)	Cleft palate	2	0	Deletion	Unknown	10q21.1	chr10:56452411-56465437	0.01
2541(33/48c)	Cleft palate	2	0	Deletion	Unknown	11p11	chr11:55368154-55438473	0.07
2541(35/48c)	Cleft palate	2	0	Deletion	Unknown	12p13.2	chr12:11513386-11539679	0.03
2541(36/48c)	Cleft palate	2	0	Deletion	Unknown	14q23.1	chr14:61518515-61518826	<0.01
2541(42/48c)	Cleft palate	2	0	Deletion	Unknown	15q11.2	chr15:20481702-22765687	2.28
2541(45/48c)	Cleft palate	2	0	Deletion	Unknown	16p11.2-1	chr16:34482042-34747588	0.27
2541(46/48c)	Cleft palate	2	0	Deletion	Unknown	16q22.1	chr16:70148739-70196777	0.05
2541(47/48c)	Cleft palate	2	0	Deletion	Unknown	16q24.1	chr16:84752757-84760811	0.01
2541(48/48c)	Cleft palate	2	0	Deletion	Unknown	19q13.41	chr19:53518830-53545708	0.03
2541(49/48c)	Cleft palate	2	0	Deletion	Unknown	19q13.42	chr19:54800838-54805296	<0.01
2572	Cleft palate	24	0	Deletion	Unknown	1q24.2-q31.3	chr1:169671088-198165379	28.49
	Non-midline cleft lip
2599	Cleft palate	4	0	Deletion	Unknown	4p16.3	chr4:1075598-3587919	2.51
2627	Bifid uvula	9	0	Deletion	Unknown	16p13.3	chr16:2312956-2353159	0.04
2748	Cleft palate	4	0	Deletion	Unknown	22q11.21-22	chr22:21926349-22364458	0.44
4075	Cleft palate	12	0	Deletion	Unknown	2p21-p16.2	chr2:44212007-54723203	10.51
4092(1/2)	Cleft palate	19	0	Deletion	Unknown	1q42.3-q44	chr1:236054857-248865374	12.81
4103(1/2)	Non-midline cleft lip	4	0	Deletion	Unknown	8q21.2-22.1	chr8:84974142-96108871	11.13
4103(2/2)	Non-midline cleft lip	4	0	Deletion	Unknown	19p13.2	chr19:8897670-8971847	0.07
4110(1/4)	Submucous cleft hard palate	10	0	Deletion	Unknown	22q11.1-21	chr22:17395609-18235305	0.84
4110(3/4)	Submucous cleft hard palate	10	0	Deletion	Unknown	22q11.23-q12.1	chr22:25719287-25911071	0.19
4110(4/4)	Submucous cleft hard palate	10	0	Deletion	Unknown	22q12.1	chr22:26877538-28885620	2.01
4479	Cleft palate	7	PMID: 17546640	Deletion	Unknown	Xp11.4-3	chrX:41700832-44854950	3.15
4539	Submucous cleft hard palate	15	0	Deletion	Unknown	4q21.21-23	chr4:82082415-85206733	3.12
	Bifid uvula
4626	Cleft palate	10	0	Deletion	Unknown	10q24.31-32	chr10:102905119-103451543	0.55
	Non-midline cleft lip
4659	Cleft palate	6	0	Deletion	Unknown	2q24.3-q32.1	chr2:169225746-184558208	15.33
	Median cleft lip
4660	Cleft palate	6	0	Deletion	Unknown	2q33.1	chr2:199818779-201392106	1.57
4661	Cleft palate	6	0	Deletion	Unknown	1p36.12-11	chr1:23689659-25570112	1.88
248164(1/3)	Cleft palate	14	0	Deletion	Unknown	5q22.3-q23.3	chr5:114413274-129422143	15.01
248164(2/3)	Cleft palate	14	0	Deletion	Unknown	9q34.3	chr9:138981990-139136884	0.15
248177	Bifid uvula	15	0	Deletion	Unknown	10p15.3	chr10:158945-313504	0.15
248277(1/2)	Cleft palate	17	0	Deletion	Unknown	18q12.2	chr18:36083126-36153889	0.07
248317	Submucous cleft hard palate	5	0	Deletion	Unknown	7q22.1	chr7:98867726-101363597	2.5
248400	Submucous cleft hard palate	6	0	Deletion	Unknown	7p14.3-1	chr7:32703191-38062503	5.36
	Bifid uvula
248495	Cleft palate	10	0	Deletion	Unknown	16q23.1	chr16:77843209-78961183	1.12
	Bifid uvula
248613	Cleft palate	6	0	Deletion	Unknown	2q33.1	chr2:197504763-201880513	4.38
248705(1/2)	Bifid uvula	5	0	Deletion	Unknown	2q37.3	chr2:241168044-242102761	0.93
248967	Non-midline cleft lip	0	0	Deletion	Unknown	4q35.1-2	chr4:186229890-187209940	0.98
249104	Cleft palate	6	0	Deletion	Unknown	16p11.2	chr16:29673202-30177807	0.5
249192	Submucous cleft hard palate	2	0	Deletion	Unknown	4q34.1-q35.2	chr4:173004048-191029082	18.03
249434	Cleft palate	7	0	Deletion	Unknown	3p26.3	chr3:71156-413742	0.34
249464	Cleft palate	9	0	Deletion	Unknown	Xp11.22-21	chrX:51203497-56186834	4.98
249466	Submucous cleft hard palate	10	0	Deletion	Unknown	14q11.2	chr14:20219648-23652426	3.43
249536	Cleft palate	14	0	Deletion	Unknown	4q33-q35.1	chr4:170387700-184167427	13.78
249612	Cleft palate	23	0	Deletion	Unknown	2q32.1-q33.3	chr2:183437700-207315045	23.88
249618	Cleft palate	4	0	Deletion	Unknown	2p16.3-2	chr2:52192189-52935014	0.74
249627	Cleft palate	6	0	Deletion	Unknown	16p13.12-p12.3	chr16:14622055-17409257	2.79
	Median cleft lip
249647	Cleft palate	10	0	Deletion	Unknown	1q43-44q	chr1:241935720-249197418	7.26
249718	Cleft palate	14	0	Deletion	Unknown	20p12.1	chr20:13616713-15654699	2.04
249750	Submucous cleft hard palate	10	0	Deletion	Unknown	9q22.31-q31.1	chr9:96208745-104600969	8.39
249797	Cleft palate	25	0	Deletion	Unknown	2q32.3-q33.3	chr2:194062068-205639051	11.58
250066(2/2)	Cleft palate	1	0	Deletion	Unknown	22q12.21	chr22:18896972-21382953	2.49
250364(2/2)	Submucous cleft hard palate	4	0	Deletion	Unknown	14q32.33	chr14:106196304-107268432	1.07
250369(1/3)	Cleft palate	7	0	Deletion	Unknown	1q21.2	chr1:149041013-149209289	0.17
	Non-midline cleft lip
250369(3/3)	Cleft palate	7	0	Deletion	Unknown	18q22.1-q23	chr18:63635289-78010032	14.37
	Non-midline cleft lip
250441	Submucous cleft hard palate	19	0	Deletion	Unknown	10p15.3-p14	chr10:136361-10421102	10.28
250659	Non-midline cleft lip	2	0	Deletion	Unknown	19q13.32-33	chr19:47343480-48066339	0.72
250733(2/3)	Non-midline cleft lip	3	0	Deletion	Unknown	11q25	chr11:131901747-132069353	0.17
	Cleft mandible
251094	Cleft palate	6	0	Deletion	Unknown	14q31.2-q32.11	chr14:84792510-91769385	6.98
251108	Bifid uvula	7	0	Deletion	Unknown	15q14	chr15:37310981-38781772	1.47
251240	Cleft palate	8	0	Deletion	Unknown	4q26-q28.3	chr4:119919459-134141166	14.22
251445	Cleft palate	1	0	Deletion	Unknown	16p12.2	chr16:21475060-21837551	0.36
	Non-midline cleft lip
251553(1/2)	Cleft palate	7	PMID: 21144914	Deletion	Unknown	9q34.3	chr9:140466816-141027939	0.56
251756	Cleft palate	9	0	Deletion	Unknown	2q11.2-q12.1	chr2:101488467-105178020	3.69
251834	Cleft palate	5	0	Deletion	Unknown	4q27-q31.21	chr4:123652619-144842617	21.19
251970	Cleft palate	12	0	Deletion	Unknown	11q13.2-4	chr11:66947586-72091382	5.14
252148	Cleft palate	23	0	Deletion	Unknown	16p13.3	chr16:91009-1784142	1.69
253685(1/2)	Non-midline cleft lip	1	0	Deletion	Unknown	10p14-p12.31	chr10:11785918-20105884	8.32
253685(2/2)	Non-midline cleft lip	1	0	Deletion	Unknown	10p11.22-21	chr10:34057481-34626256	0.57
253835	Cleft palate	9	0	Deletion	Unknown	2q32.2-q33.1	chr2:191838204-200303015	8.46
253934(1/3)	Cleft palate	15	0	Deletion	Unknown	3p22.1-p21.31	chr3:42671667-47995168	5.32
253934(2/3)	Cleft palate	15	0	Deletion	Unknown	12p11.23	chr12:27293774-27786415	0.49
253934(3/3)	Cleft palate	15	0	Deletion	Unknown	13q14	chr13:110800326-110818101	0.02
254072	Cleft palate	4	0	Deletion	Unknown	10q11.22-23	chr10:46248490-51572974	5.32
254485	Non-midline cleft lip	9	0	Deletion	Unknown	13q31.1	chr13:83199041-85075494	1.88
	Cleft lower lip
254495(1/2)	Cleft palate	2	0	Deletion	Unknown	2q24.2-3	chr2:162827855-168543051	5.72
254495(2/2)	Cleft palate	2	0	Deletion	Unknown	4p11	chr4:48965171-49066942	0.1
254497(1/2)	Cleft palate	2	0	Deletion	Unknown	3q13.13	chr3:108556213-108872073	0.32
	Cleft lower lip
254497(2/2)	Cleft palate	2	0	Deletion	Unknown	22q11.21-22	chr22:21505388-22905039	1.4
	Cleft lower lip
254657	Non-midline cleft lip	2	0	Deletion	Unknown	18q23	chr18:73152159-78012800	4.86
255097(2/4)	Non-midline cleft lip	9	0	Deletion	Unknown	8p24.3	chr8:146022073-146032690	0.01
255097(3/4)	Non-midline cleft lip	9	0	Deletion	Unknown	12q24.32-33	chr12:126981663-128936329	1.95
255097(4/4)	Non-midline cleft lip	9	0	Deletion	Unknown	18q22.1	chr18:66525097-66590638	0.07
255320(2/2)	Cleft palate	2	0	Deletion	Unknown	13q21.31	chr13:64446685-64913496	0.47
255533(1/2)	Bifid uvula	12	0	Deletion	Unknown	15q22.33-q23	chr15:67408242-67603013	0.19
255553(2/2)	Submucous cleft hard palate	12	0	Deletion	Unknown	12q12	chr12:40561536-40792196	0.23
	Bifid uvula
256199	Cleft palate	5	0	Deletion	Unknown	2q32.1-q33.2	chr2:184520098-204430764	19.91
256299	Cleft lower lip	5	0	Deletion	Unknown	13q32.3	chr13:100636630-100639042	<0.01
256532	Cleft palate	1	0	Deletion	Unknown	1q21.1	chr1:145415156-145729332	0.31
	Non-midline cleft lip
256833	Cleft palate	4	0	Deletion	Unknown	1p36.33-32	chr1:833831-4061509	3.23
256879	Cleft palate	4	0	Deletion	Unknown	14q13.2-q21.1	chr14:35759418-41503454	5.74
256965(2/3)	Cleft palate	5	0	Deletion	Unknown	18q21.31-q23	chr18:55293118-78015057	22.72
257395(1/2)	Cleft palate	15	0	Deletion	Unknown	18p11.32	chr18:220071-1363096	1.14
257395(2/2)	Cleft palate	15	0	Deletion	Unknown	18q22.3	chr18:72380146-78014582	5.63
258241	Cleft palate	15	0	Deletion	Unknown	1p22.2-p21.3	chr1:90111127-95757160	5.65
259038	Cleft palate	6	0	Deletion	Unknown	22q11.1	chr22:16390706-16582690	0.19
259061	Cleft palate	3	0	Deletion	Unknown	4p16.3-p15.33	chr4:68159-13263036	13.19
259173	Cleft palate	4	0	Deletion	Unknown	22q12.1	chr22:28675022-28959281	0.28
259192(1/2)	Cleft palate	10	0	Deletion	Unknown	12p13.33	chr12:191041-1610964	1.42
260894	Submucous cleft hard palate	5	0	Deletion	Unknown	8p22	chr8:13535958-14085411	0.55
261505(1/2)	Cleft palate	4	0	Deletion	Unknown	1q21.1-2	chr1:145763502-148820279	3.06
261505(2/2)	Cleft palate	4	0	Deletion	Unknown	16q23.3	chr16:83155218-83460293	0.31
261661	Cleft palate	2	0	Deletion	Unknown	4q26-q28.1	chr4:119910786-126864511	6.95
261748(1/2)	Cleft palate	6	0	Deletion	Unknown	15q13.3-q14	chr15:31728919-39743689	8.01
261748(2/2)	Cleft palate	6	0	Deletion	Unknown	16p13.11-p12.3	chr16:15521713-17804366	2.28
262142	Bifid uvula	9	0	Deletion	Unknown	19p13.12-11	chr19:15978604-17500427	1.52
262293	Bifid uvula	18	0	Deletion	Unknown	10q22.3-q23.1	chr10:81644079-84813142	3.17
262522(1/2)	Bifid uvula	1	0	Deletion	Unknown	2q13	chr2:110862277-110964878	0.1
262522(2/2)	Bifid uvula	1	0	Deletion	Unknown	15q15.1	chr15:41314256-41734896	0.42
262574	Bifid uvula	13	0	Deletion	Unknown	17p13.1	chr17:7262416-8091732	0.83
263052	Cleft palate	3	0	Deletion	Unknown	20q11.22-q13.11	chr20:34194054-41958122	7.76
266094	Cleft palate	0	0	Deletion	Unknown	Xp22.31	chrX:6488521-8097652	1.61
266258(1/2)	Non-midline cleft lip	2	0	Deletion	Unknown	2q37.2-3	chr2:236075658-242754355	6.68
266273(1/2)	Cleft palate	4	0	Deletion	Unknown	4q34.3-q35.2	chr4:180933534-190721966	9.79
266274(1/3)	Non-midline cleft lip	2	0	Deletion	Unknown	18p11.32-q11.1	chr18:131700-18529910	18.4
266948	Cleft palate	6	0	Deletion	Unknown	1q41-42.13	chr1:222694079-227147000	4.45
267247	Submucous cleft hard palate	5	0	Deletion	Unknown	7p14.3-1	chr7:30006230-38745374	8.74
267394	Non-midline cleft lip	9	0	Deletion	Unknown	11q12.1	chr11:56538067-59295279	2.76
268290	Cleft palate	2	0	Deletion	Unknown	15q14-q15.1	chr15:37231466-40103247	2.87
268584	Cleft palate	1	0	Deletion	Unknown	14q21.1	chr14:39117362-39310670	0.19
	Non-midline cleft lip
268591	Non-midline cleft lip	4	0	Deletion	Unknown	7p22.1	chr7:5399371-6871084	1.47
269249	Cleft palate	4	0	Deletion	Unknown	2p25.1-p24.2	chr2:8046524-16952582	8.91
269744(1/4)	Cleft palate	10	0	Deletion	Unknown	4q26-q27	chr4:118551128-121105117	2.55
269744(2/4)	Cleft palate	10	0	Deletion	Unknown	4q27	chr4:123228113-123668544	0.44
269744(3/4)	Cleft palate	10	0	Deletion	Unknown	7q21.3-q22.1	chr7:96530363-98361817	1.83
269744(4/4)	Cleft palate	10	0	Deletion	Unknown	7q22.1	chr7:100348129-103643666	3.3
270581(1/2)	Non-midline cleft lip	9	0	Deletion	Unknown	4p16.3	chr4:1837887-1985244	0.15
270581(2/2)	Non-midline cleft lip	9	0	Deletion	Unknown	4p16.3	chr4:1988629-2009787	0.02
270943	Cleft palate	1	0	Deletion	Unknown	7p22.3-2	chr7:53985-3144676	3.09
	Non-midline cleft lip
272344(1/2)	Bifid uvula	18	0	Deletion	Unknown	12p12.2-p11.22	chr12:21296706-29349651	8.05
272627	Submucous cleft hard palate	6	0	Deletion	Unknown	Xq21.1-32	chrX:78627740-92791750	14.16
273627	Cleft palate	5	0	Deletion	Unknown	22q11.21	chr22:20716923-21297749	0.58
274371	Cleft palate	10	0	Deletion	Unknown	7p22.1	chr7:5151474-6296948	1.15
274688(1/2)	Cleft palate	14	0	Deletion	Unknown	3p25.3	chr3:11393089-11618468	0.23
274688(2/2)	Cleft palate	14	0	Deletion	Unknown	4q13.3	chr4:71161198-71281554	0.12
274815(2/2)	Bifid uvula	2	0	Deletion	Unknown	16p13.3	chr16:6963957-7074036	0.11
275452	Cleft palate	2	0	Deletion	Unknown	3p21.2-p14.1	chr3:52133460-67310698	15.18
275460	Unilateral cleft lip	2	0	Deletion	Unknown	16p11.2	chr16:29673954-30198600	0.52
275482(2/2)	Cleft palate	3	0	Deletion	Unknown	18q22.1-q23	chr18:62395473-77982123	15.59
	Bifid uvula
	Bilateral cleft lip
276736	Cleft soft palate	2	0	Deletion	Unknown	16p11.2	chr16:29592813-30190539	0.6
	Alveolar ridge cleft
277615(2/2)	Cleft palate	4	0	Deletion	Unknown	18q22.3-q23	chr18:69955623-78014582	8.06
278059	Cleft palate	4	0	Deletion	Unknown	2q33.1-3	chr2:198274696-205659589	7.38
279593	Cleft palate	0	0	Deletion	Unknown	9q33.3-q34.12	chr9:129509718-133647818	4.14
279708	Oral cleft	2	0	Deletion	Unknown	7p22.1-p21.3	chr7:6146033-7690161	1.54
280366	Alveolar ridge cleft	6	PMID: 16896345, PMID: 14638541	Deletion	Unknown	12q24.21	chr12:114989485-116540227	1.55
280590	Cleft palate	2	0	Deletion	Unknown	10q25.1	chr10:108299559-108950977	0.65
	Bilateral cleft lip
280883(2/2)	Median cleft palate	0	0	Deletion	Unknown	Xq28	chrX:154120738-154560375	0.44
281608	Oral cleft	3	0	Deletion	Unknown	17p11.2	chr17:16782546-18122719	1.34
281765	Bifid uvula	6	0	Deletion	Unknown	2q34-q36.1	chr2:213206475-222612545	9.41
281825(1/7)	Incomplete cleft of the upper lip	13	0	Deletion	Unknown	4p15.1	chr4:35674027-35717920	0.04
	Unilateral cleft lip
281825(2/7)	Incomplete cleft of the upper lip	13	0	Deletion	Unknown	5q11.2	chr5:55312041-55333876	0.02
	Unilateral cleft lip
281825(3/7)	Incomplete cleft of the upper lip	13	0	Deletion	Unknown	14q22.1	chr14:52254391-52257694	<0.01
	Unilateral cleft lip
281825(7/7)	Incomplete cleft of the upper lip	13	0	Deletion	Unknown	20q13.32	chr20:58011630-58021383	0.01
	Unilateral cleft lip
281883	Median cleft palate	7	0	Deletion	Unknown	6p25.3-2	chr6:1612710-2435118	0.82
281951	Cleft upper lip	4	0	Deletion	Unknown	5q31.1-2	chr5:135537309-139080268	3.54
	Alveolar ridge cleft
282262	Cleft palate	9	0	Deletion	Definitely pathogenic	22q13.33	chr22:49974766-51176283	1.2
282274	Cleft palate	9	0	Deletion	Definitely pathogenic	17q21.31	chr17:43703252-44208312	0.51
282667	Cleft palate	10	0	Deletion	Probably pathogenic	18p11.32-31	chr18:136226-4377782	4.24
	Cleft upper lip
283543	Cleft palate	4	0	Deletion	Unknown	22q11.23-q12.1	chr22:25656237-25922334	0.27
	Bilateral cleft lip
283694	Cleft soft palate	3	0	Deletion	Definitely pathogenic	17q21.31	chr17:43717703-44159862	0.44
284369(2/2)	Cleft soft palate	2	0	Deletion	Definitely pathogenic	Xq27.1-q28	chrX:139527393-155226073	15.7
285576	Cleft palate	2	0	Deletion	Probably pathogenic	12q12-q13.11	chr12:42264141-48750492	6.49
285671(2/2)	Cleft palate	0	0	Deletion	Definitely pathogenic	9p24.3-p23	chr9:220253-12772530	12.55
285906(1/3)	Cleft palate	13	0	Deletion	Definitely pathogenic	1q23.1-3	chr1:157073444-161155567	4.08
	Bilateral cleft lip
285906(2/3)	Cleft palate	13	0	Deletion	Definitely pathogenic	4q21.22-23	chr4:82722961-86152968	3.43
	Bilateral cleft lip
285906(3/3)	Cleft palate	13	0	Deletion	Definitely pathogenic	4q22.3-q24	chr4:95619779-101429256	5.81
	Bilateral cleft lip
285920(1/2)	Cleft palate	10	0	Deletion	Definitely pathogenic	7q21.3-12	chr7:86574084-94631377	8.06
285920(2/2)	Cleft palate	10	0	Deletion	Definitely pathogenic	7q22.1-3	chr7:98717972-107002949	8.28
285958	Oral cleft	9	0	Deletion	Definitely pathogenic	2q35-36.3	chr2:219731765-228789024	9.06
286841	Bifid uvula	2	0	Deletion	Probably pathogenic	15q14	chr15:36606006-37515525	0.91
287632	Cleft palate	1	0	Deletion	Definitely pathogenic	15q11.2	chr15:22784523-23179948	0.4
287822(1/3)	Cleft palate	11	0	Deletion	Definitely pathogenic	2q21.3	chr2:135686207-135749060	0.06
287822(2/3)	Cleft palate	11	0	Deletion	Uncertain	13q31.1	chr13:84522015-84646820	0.12
287905(1/3)	Cleft palate	3	0	Deletion	Probably pathogenic	22q11.23-q12.2	chr22:25689977-30039041	4.35
287905(2/3)	Cleft palate	3	0	Deletion	Likely benign	Xp22.33	chrX:782028-794392	0.01
287905(3/3)	Cleft palate	3	0	Deletion	Likely benign	Yp11.32	chrY:732030-744392	0.01
288011	Cleft palate	1	0	Deletion	Possibly pathogenic	1q21.1-2	chr1:146155929-147825519	1.67
288057	Cleft palate	2	0	Deletion	Possibly pathogenic	20p13	chr20:121604-140733	0.02
288118	Bifid uvula	2	0	Deletion	Possibly pathogenic	1p36.31	chr1:5967499-6023558	0.06
288205(1/5)	Bilatral cleft palate	1	0	Deletion	Likely benign	4q28.1	chr4:124976381-125106907	0.13
288205(3/5)	Bilatral cleft palate	1	0	Deletion	Possibly pathogenic	4q33-q34.1	chr4:170514172-174478624	3.96
288205(4/5)	Bilatral cleft palate	1	0	Deletion	Possibly pathogenic	4q34.3	chr4:178195181-181005159	2.81
288226	Cleft palate	2	0	Deletion	Possibly pathogenic	17p12	chr17:13905588-14132253	0.23
288663(1/2)	Cleft palate	3	0	Deletion	Definitely pathogenic	14q22.1-2	chr14:51635254-54427815	2.79
288782(2/2)	Cleft upper lip	3	0	Deletion	Likely benign	17p13.1	chr17:6776515-6862369	0.09
288885	Cleft palate	2	0	Deletion	Likely benign	5q15	chr5:97442253-97546487	0.1
	Non-midline cleft lip
288889(1/2)	Cleft palate	2	0	Deletion	Likely benign	5p14.3	chr5:20656601-20959045	0.3
288986(2/2)	Cleft palate	3	0	Deletion	Possibly pathogenic	20p13	chr20:3879345-3884942	0.01
289099	Cleft palate	1	0	Deletion	Likely benign	2p16.2	chr2:53294481-53489507	0.2
289132	Bifid uvula	2	0	Deletion	Likely benign	8p23.2	chr8:4631756-4757580	0.13
289189(1/2)	Bifid uvula	1	0	Deletion	Possibly pathogenic	4p14-13	chr4:41156434-41474094	0.32
289515	Cleft palate	0	0	Deletion	Likely benign	1p21.1	chr1:105300320-105601794	0.3
289581	Cleft palate	1	0	Deletion	Possibly pathogenic	22q11.21	chr22:19171528-19892620	0.72
289586(2/2)	Cleft palate	2	0	Deletion	Likely benign	7p12.1	chr7:53487378-53583154	0.1
289693(2/3)	Oral cleft	0	0	Deletion	Likely benign	10q23.31	chr10:90301165-90407102	0.11
289754(2/2)	Bifid uvula	11	0	Deletion	Likely benign	11q22.1	chr11:100288780-100713152	0.42
289958(1/2)	Submucous cleft hard palate	0	0	Deletion	Likely benign	1q31.1	chr1:189331211-189512900	0.18
290016	Cleft upper lip	2	0	Deletion	Likely benign	3q26.1	chr3:165707464-165806307	0.1
290079(2/3)	Cleft palate	3	0	Deletion	Likely benign	19q11	chr19:28385390-28399540	0.01
290079(3/3)	Cleft palate	3	0	Deletion	Likely benign	22q11.1	chr22:17345958-17366019	0.02
290327	Oral cleft	1	0	Deletion	Likely benign	15q21.1	chr15:45099078-45203633	0.1
290836(2/2)	Median cleft palate	4	0	Deletion	Likely benign	10q24.32	chr10:103000864-103389882	0.39
E4287	Cleft palate	23	0	Deletion	Not specified	18q21.2-q23	chr18:53527080-78014832	24.49
E4483	Cleft palate	12	0	Deletion	Not specified	1q42.11-q42.13	chr1:224186010-229922618	5.74
E4562	Cleft palate	18	0	Deletion	Not specified	16p13.3	chr16:2312956-2353159	0.04
E4662(1/2)	Submucous cleft hard palate	9	0	Deletion	Not specified	8q11.21	chr8:48326280-49436284	1.11
E4662(2/2)	Submucous cleft hard palate	9	0	Deletion	Not specified	8q11.21	chr8:51114778-51917754	0.8
E4676	Cleft palate	13	0	Deletion	Not specified	2q32.3-q33.1	chr2:195036996-203149133	8.11
	Bifid uvula
E4697	Cleft palate	21	0	Deletion	Not specified	2q37.3q37.3	chr2:242011384-242360495	0.35
E4854	Cleft palate	26	0	Deletion	Not specified	4q35.1-q35.2	chr4:184168117-190930894	6.76
E4869	Cleft palate	32	0	Deletion	Not specified	3q27.2-q29	chr3:185440710-197834008	12.39
	Bifid uvula
E4890(1/2)	Cleft palate	14	0	Deletion	Not specified	7q31.1	chr7:110912764-111212764	0.3
	Bifid uvula
E4890(2/2)mos	Cleft palate	14	0	Deletion (mosaic)	Not specified	20q11.21-13.32	chr20:31136339-56766594	25.63
	Bifid uvula
E4941	Cleft palate	7	0	Deletion	Not specified	16p11.2	chr16:29692499-30192499	0.5
E4977	Cleft palate	11	0	Deletion	Not specified	17q21.31	chr17:43674217-44154182	0.48
	Non-midline cleft lip
	Cleft mandible
E5057	Cleft palate	9	0	Deletion	Not specified	5q31.1q31.3	chr5:135579018-139686949	4.11
	Non-midline cleft lip

## Sheet: Duplications_226
Supplementary Table 1__Genomic locations of DECIPHER and ECARUCA OFC patients’ CNVs
Duplications (226) collected from DECIPHER and ECARUCA patients.
Deletion ID (Decipher+ECARUCA)	Cleft type	Other phenotypes (tot.)	Publications	CNV type	Pathogenicity contribution (according to the database)	Cytogenetic band	Location	Interval (Mb)
767(1/3)	Bifid uvula	9	PMID: 16490798		Unknown	11q21-q22.3	chr11:94103831-105588056	11.48
767(3/3)	Bifid uvula	9	PMID: 16490798	Duplication	Unknown	11q23.3-q25	chr11:114235228-134651277	20.42
768	Cleft palate	11	PMID: 1738409, PMID: 16490798	Duplication	Unknown	22q11.21	chr22:19771355-19771891	<0.01
	Non-midline cleft lip
950	Cleft palate	5	0	Duplication	Unknown	11q22.3	chr11:107792125-107953547	0.16
991(3/4)	Cleft palate	3	0	Duplication	Unknown	1q42.13	chr1:228888675-229677483	0.79
991(4/4)	Cleft palate	3	0	Duplication	Unknown	1q43	chr1:240891005-241063575	0.17
1225	Cleft palate	6	0	Duplication	Unknown	9p21.3	0	0.18
	Median cleft lip
1350(2/2)	Cleft palate	11	0	Duplication	Unknown	17p13.3-2	chr17:2186565-3365850	1.18
1414(1/2)	Cleft palate	7	0	Duplication	Unknown	12q24.32-33	chr12:129147543-133777645	4.63
1498	Cleft palate	3	0	Duplication	Unknown	16p13.11	chr16:15504454-16284248	0.78
1578(2/2)	Submucous cleft hard palate	13	0	Duplication	Unknown	20p13-p11.23	chr20:232000-19374167	19.14
1581(2/2)	Cleft palate	11	0	Duplication	Unknown	18q11.2-q23	chr18:21936109-77839271	55.9
	Non-midline cleft lip
1584(1/2c)	Cleft palate	6	0	Duplication	Unknown	15q26.3	chr15:99408987-99759831	0.35
	Non-midline cleft lip
1718	Cleft palate	9	0	Duplication	Unknown	17q12	chr17:34851537-36473234	1.62
1993(1/2)	Alveolar ridge cleft	6	0	Duplication	Unknown	18p11.32-21	chr18:150408-11867259	11.72
2361	Non-midline cleft lip	4	0	Duplication	Unknown	19q13.33-43	chr19:50707735-58394382	7.69
2384(2/2)	Cleft palate	4	0	Duplication	Unknown	22q12.3-q13-33	chr22:32505421-50715515	18.21
	Median cleft lip
2541(2/48c)	Cleft palate	2	0	Duplication	Unknown	1p31.1	chr1:72777660-72795480	0.02
2541(3/48c)	Cleft palate	2	0	Duplication	Unknown	1p13.3	chr1:110232309-110239964	0.01
2541(4/48c)	Cleft palate	2	0	Duplication	Unknown	1p21.3	chr1:152611071-152681548	0.07
2541(5/48c)	Cleft palate	2	0	Duplication	Unknown	1p21.3	chr1:152766564-152769870	<0.01
2541(6/48c)	Cleft palate	2	0	Duplication	Unknown	1q31.3	chr1:196738897-196795460	0.06
2541(7/48c)	Cleft palate	2	0	Duplication	Unknown	1q43	chr1:242554821-242561749	0.01
2541(8/48c)	Cleft palate	2	0	Duplication	Unknown	2p22.3	chr2:34702930-34727088	0.02
2541(9/48c)	Cleft palate	2	0	Duplication	Unknown	2p11.2	chr2:89143858-89426703	0.28
2541(10/48c)	Cleft palate	2	0	Duplication	Unknown	211.2	chr2:90219016-90258320	0.04
2541(12/48c)	Cleft palate	2	0	Duplication	Unknown	4p16.1	chr4:9370771-9431497	0.06
2541(13+14+15/48c)	Cleft palate	2	0	Duplication	Unknown	4p13.2	chr4:69375140-69483277	0.11
2541(16/48c)	Cleft palate	2	0	Duplication	Unknown	4q13.2	chr4:70149601-70230159	0.08
2541(17/48c)	Cleft palate	2	0	Duplication	Unknown	4q32.3	chr4:168831927-168959088	0.13
2541(18/48c)	Cleft palate	2	0	Duplication	Unknown	5p15.33	chr5:686292-773103	0.09
2541(20/48c)	Cleft palate	2	0	Duplication	Unknown	5q31.3	chr5:140223256-140236399	0.01
2541(21/48c)	Cleft palate	2	0	Duplication	Unknown	6p22.1	chr6:29854870-29887327	0.03
2541(22/48c)	Cleft palate	2	0	Duplication	Unknown	6p21.32	chr6:32615388-32620568	0.01
2541(23/48c)	Cleft palate	2	0	Duplication	Unknown	6p21.31	chr6:35758267-35765416	0.01
2541(25/48c)	Cleft palate	2	0	Duplication	Unknown	7q33	chr7:133788914-133797387	0.01
2541(28/48c)	Cleft palate	2	0	Duplication	Unknown	8p23.1	chr8:12039930-12556063	0.52
2541(29/48c)	Cleft palate	2	0	Duplication	Unknown	8p11.22	chr8:39237438-39386158	0.15
2541(31/48c)	Cleft palate	2	0	Duplication	Unknown	11p15.4	chr11:5785900-5805665	0.02
2541(32/48c)	Cleft palate	2	0	Duplication	Unknown	11p15.1	chr11:18949929-18959354	0.01
2541(34/48c)	Cleft palate	2	0	Duplication	Unknown	12p13.31	chr12:9637323-9662941	0.03
2541(37/48c)	Cleft palate	2	0	Duplication	Unknown	14q24.3	chr14:74012497-74044429	0.03
2541(38+39+40/48c)	Cleft palate	2	0	Duplication	Unknown	14q32.33	chr14:106215434-106786207	0.57
2541(41/48c)	Cleft palate	2	0	Duplication	Unknown	14q32.33	chr14:107152092-107180095	0.03
2541(43/48c)	Cleft palate	2	0	Duplication	Unknown	15q11.2	chr15:24487787-24823816	0.34
2541(44/48c)	Cleft palate	2	0	Duplication	Unknown	15q14	chr15:34718131-34807656	0.09
2541(50+51/48c)	Cleft palate	2	0	Duplication	Unknown	22q11.22	chr22:22458410-23238919	0.78
2541(52+53+54/48c)	Cleft palate	2	0	Duplication	Unknown	22q11.23	chr22:24347959-24395353	0.05
2541(55/48c)	Cleft palate	2	0	Duplication	Unknown	22q13.1	chr22:39329035-39408660	0.08
3782	Submucous cleft hard palate	4	0	Duplication	Unknown	Xp22.31	chrX:6503908-7845167	1.34
4092(2/2)	Cleft palate	19	0	Duplication	Unknown	18p11.32-31	chr18:150408-4564563	4.41
4108	Cleft palate	11	0	Duplication	Unknown	1p32.3-2	chr1:53909019-56836577	2.93
	Non-midline cleft lip				Unknown
4110(2/4)	Submucous cleft hard palate	10	0	Duplication	Unknown	22q11.21-22	chr22:18895226-22508432	3.61
4647	Cleft palate	11	0	Duplication	Unknown	4q35.1-2	chr4:185879730-187701969	1.82
248164(3/3)	Cleft palate	14	0	Duplication	Unknown	Xq28	chrX:153359703-153552003	0.19
248277(2/2)	Cleft palate	17	0	Duplication	Unknown	19q13.41-42	chr19:53452964-54054786	0.6
248354	Cleft palate	4	0	Duplication	Unknown	1p13.2-1	chr1:112374942-117468576	5.09
248550	Bifid uvula	11	0	Duplication	Unknown	15q11.2-13.1	chr15:22777874-28522684	5.74
248572	Cleft palate	4	0	Duplication	Unknown	16p13.3	chr16:3764780-5286857	1.52
248705(2/2)	Bifid uvula	5	0	Duplication	Unknown	16p13.11	chr16:14944559-16305736	1.36
248925	Cleft palate	4	0	Duplication	Unknown	17p13.3	chr17:948233-1496980	0.55
	Non-midline cleft lip
248956	Cleft palate	4	0	Duplication	Unknown	5q35.2-3	chr5:175225095-177430496	2.21
	Non-midline cleft lip
248972(1/3)	Cleft palate	10	0	Duplication	Unknown	2p13.3-11.2	chr2:71218120-83347518	12.13
248972(2/3)	Cleft palate	10	0	Duplication	Unknown	4p15.2	chr4:25359653-25875355	0.52
248972(3/3)	Cleft palate	10	0	Duplication	Unknown	10q26.3	chr10:133225922-133677524	0.45
248986	Cleft palate	6	0	Duplication	Unknown	22q11.1	chr22:17279961-17309807	0.03
249114	Cleft palate	4	0	Duplication	Unknown	8p23.2-1	chr8:5897634-6327274	0.43
249454	Cleft palate	9	0	Duplication	Unknown	Xp21.3-2	chrX:28429430-29360165	0.93
249496	Bifid uvula	12	0	Duplication	Unknown	3p14.2-1	chr3:63245039-66936203	3.69
249514	Cleft palate	3	0	Duplication	Unknown	10q24.2-32	chr10:101711724-104823513	3.11
249522	Submucous cleft hard palate	6	0	Duplication	Unknown	9p24.3-1	chr9:2146330-5131406	2.99
249572	Cleft palate	2	0	Duplication	Unknown	8p12-11.21	chr8:35115442-51502226	16.39
249687	Bifid uvula	17	0	Duplication	Unknown	3p26.3	chr3:526216-1791562	1.27
249743	Cleft palate	8	0	Duplication	Unknown	12p13.31	chr12:6117907-9299600	3.18
	Non-midline cleft lip
249917	Cleft palate	12	0	Duplication	Unknown	16p13.3	chr16:1385715-4872959	3.49
250066(1/2)	Cleft palate	1	0	Duplication	Unknown	16p11.2	chr16:29673954-30198600	0.52
250126	Cleft palate	5	0	Duplication	Unknown	6q25.2-3	chr6:153063292-159666476	6.6
	Non-midline cleft lip
250148	Cleft palate	5	0	Duplication	Unknown	2p25.3	chr2:651098-1019180	0.37
250268	Cleft palate	1	0	Duplication	Unknown	7q11.23	chr7:72616361-74037547	1.42
250364(1/2)	Submucous cleft hard palate	4	0	Duplication	Unknown	14q31.2-q32.33	chr14:84783824-105689917	20.91
250369(2/3)	Cleft palate	7	0	Duplication	Unknown	13q33.2-q34	chr13:106624717-115105806	8.48
	Non-midline cleft lip
250388	Cleft palate	5	0	Duplication	Unknown	Yp11.32	chrY:293529-867875	0.57
250430(1/3)	Cleft palate	4	0	Duplication	Unknown	8q12.1	chr8:57339399-57457322	0.12
250430(2/3)	Cleft palate	4	0	Duplication	Unknown	14q11.2	chr14:22627847-24489605	1.86
250430(3/3)	Cleft palate	4	0	Duplication	Unknown	16q21	chr16:58743453-58987708	0.24
250500	Bifid uvula	4	0	Duplication	Unknown	1q43	chr1:241468318-241725670	0.26
250733(1/3)	Non-midline cleft lip	3	0	Duplication	Unknown	4q25	chr4:108726395-112004589	3.28
	Cleft mandible
250733(3/3)	Non-midline cleft lip	3	0	Duplication	Unknown	Xp22.33	chrX:80335-2703633	2.62
	Cleft mandible
251104	Cleft palate	2	0	Duplication	Unknown	10q24.32	chr10:103478441-104008752	0.53
251153	Cleft palate	0	0	Duplication	Unknown	22q11.21	chr22:18895226-21461607	2.57
	Non-midline cleft lip
251553(2/2)	Cleft palate	7	PMID: 21144914	Duplication	Unknown	16p13.3-13	chr16:60001-11406018	11.35
251657	Cleft palate	4	0	Duplication	Unknown	4q35.1-2	chr4:186972283-187133576	0.16
	Non-midline cleft lip
	Cleft mandible
251689	Cleft palate	1	0	Duplication	Unknown	22q11.21	chr22:19074579-19928090	0.85
251799	Cleft palate	9	0	Duplication	Unknown	19q13.33-41	chr19:49877806-52578281	2.7
251913	Submucous cleft hard palate	18	0	Duplication	Unknown	Xq21.1	chrX:84033258-84393236	0.36
252489	Cleft palate	3	0	Duplication	Unknown	5p15.33	chr5:1062209-1364929	0.3
252537	Cleft palate	13	0	Duplication	Unknown	4p16.1	chr4:7474595-7543439	0.07
	Non-midline cleft lip
253647	Submucous cleft hard palate	1	0	Duplication	Unknown	7p21.3	chr7:11485526-12216730	0.73
253653	Bifid uvula	23	0	Duplication	Unknown	6q12	chr6:64797826-65657380	0.86
253943	Cleft palate	3	0	Duplication	Unknown	16p13.3	chr16:1564823-2270114	0.71
254017	Cleft palate	3	0	Duplication	Unknown	2q13	chr2:111368891-113065720	1.7
254309	Cleft palate	18	0	Duplication	Unknown	17q11.2-q21.31	chr17:29270460-41172398	11.9
254390	Cleft palate	3	0	Duplication	Unknown	6q26	chr6:163111199-163439123	0.33
	Non-midline cleft lip
255097(1/4)	Non-midline cleft lip	9	0	Duplication	Unknown	4p16.3	chr4:1497017-1521647	0.02
255227	Cleft palate	25	0	Duplication	Unknown	6p21.1	chr6:45464912-45996322	0.53
255256(1/2)	Cleft palate	4	0	Duplication	Unknown	13q14.2	chr13:50124561-50192155	0.07
255256(2/2)	Cleft palate	4	0	Duplication	Unknown	15q15.1	chr15:41524717-41593442	0.07
255320(1/2)	Cleft palate	2	0	Duplication	Unknown	7p21.1	chr7:17795419-20010339	2.21
255345	Cleft palate	1	0	Duplication	Unknown	9p22.1	chr9:19154344-19420181	0.27
255533(2/2)	Bifid uvula	12	0	Duplication	Unknown	22q11.21	chr22:18640301-21928915	3.29
255553(1/2)	Submucous cleft hard palate	11	0	Duplication	Unknown	5q34-35.1	chr5:168444638-169163785	0.72
	Bifid uvula
256216	Non-midline cleft lip	2	0	Duplication	Unknown	22q13.1-2	chr22:40542666-42883431	2.34
256758	Cleft palate	4	0	Duplication	Unknown	3q11.1	chr3:93504855-93758642	0.25
256965(1/3)	Cleft palate	5	0	Duplication	Unknown	18q21.2-31	chr18:53100010-55287527	2.19
256965(3/3)	Cleft palate	5	0	Duplication	Unknown	20p13	chr20:61293-3319698	3.26
257269	Cleft palate	4	0	Duplication	Unknown	12q13.12	chr12:49314751-49861304	0.55
258037	Cleft palate	4	0	Duplication	Unknown	16p13.2	chr16:8797981-9293357	0.5
258439	Cleft palate	5	0	Duplication	Unknown	8p23.1	chr8:8130660-11805930	3.68
258875	Cleft palate	4	0	Duplication	Unknown	Xq26.1-2	chrX:130280328-130950213	0.67
259064	Submucous cleft hard palate	4	0	Duplication	Unknown	Xp22.33	chrX:3369881-3646484	0.28
259121	Cleft palate	4	0	Duplication	Unknown	16p13.3	chr16:5865956-6098252	0.23
259192(2/2)	Cleft palate	10	0	Duplication	Unknown	16p13.3-13	chr16:60764-11385329	11.32
260154	Bifid uvula	12	0	Duplication	Unknown	8q24.3	chr8:140241182-140476041	0.23
260536	Cleft palate	0	0	Duplication	Unknown	2p22.3	chr2:34221827-34251164	0.03
262122	Cleft palate	5	0	Duplication	Unknown	7q11.23	chr7:72721737-74191870	1.47
263420	Cleft palate	2	0	Duplication	Unknown	Xq28	chrX:153246671-153832724	0.59
263710(1/2)	Cleft palate	2	0	Duplication	Unknown	2p23.1	chr2:31600239-31854143	0.25
	Non-midline cleft lip
263710(2/2)	Cleft palate	2	0	Duplication	Unknown	22q11.21	chr22:18889039-21464119	2.58
	Non-midline cleft lip
264125	Bifid uvula	5	0	Duplication	Unknown	15q26.1-3	chr15:91812349-102390957	10.58
265072	Cleft palate	1	0	Duplication	Unknown	20q11.21	chr20:29833609-30081142	0.25
266190	Cleft palate	3	0	Duplication	Unknown	8q21.13	chr8:82314812-82477482	0.16
266258(2/2)	Non-midline cleft lip	2	0	Duplication	Unknown	11p15.5-p12	chr11:215420-42861910	42.65
266273(2/2)	Cleft palate	4	0	Duplication	Unknown	7p22.3-p21.2	chr7:109626-16317319	16.21
266274(2/3)	Non-midline cleft lip	2	0	Duplication	Unknown	18q21.2-q22.1	chr18:49644782-66400612	16.76
266274(3/3)	Non-midline cleft lip	2	0	Duplication	Unknown	18q22.3-q23	chr18:72651115-78010032	5.36
266407(1/2)	Non-midline cleft lip	0	0	Duplication	Unknown	11q23.3-q25	chr11:116573837-134938470	18.36
266407(2/2)	Non-midline cleft lip	0	0	Duplication	Unknown	22q11.1-21	chr22:16888899-20804947	3.92
266702(1/2)	Cleft palate	5	0	Duplication	Unknown	15q11.1-2	chr15:20686219-23827702	3.14
266702(2/2)	Cleft palate	5	0	Duplication	Unknown	16p13.11	chr16:14910228-16127848	1.22
267222	Submucous cleft hard palate	3	0	Duplication	Unknown	1q21.1	chr1:145415156-145799615	0.38
	Bifid uvula
268107	Submucous cleft hard palate	5	0	Duplication	Unknown	15q11.2	chr15:22821537-23085400	0.26
268156(1/2)	Submucous cleft hard palate	8	0	Duplication	Unknown	15q13.1	chr15:28155036-28280541	0.13
268156(2/2)	Submucous cleft hard palate	8	0	Duplication	Unknown	18p11.32	chr18:776907-1802498	1.03
268350(1/2)	Cleft palate	4	0	Duplication	Unknown	1p13.2-p11.2	chr1:114300083-121322518	7.02
268350(2/2)	Cleft palate	4	0	Duplication	Unknown	1q21.1	chr1:142617743-145291911	2.67
268480	Cleft palate	5	0	Duplication	Unknown	1q21.1-3	chr1:146501348-147858208	1.36
	Non-midline cleft lip
270855(1/2)	Non-midline cleft lip	5	0	Duplication	Unknown	4q22.1-q23	chr4:92750394-100829746	8.08
270855(2/2)	Non-midline cleft lip	5	0	Duplication	Unknown	20p11.23	chr20:19755673-19805211	0.05
272344(2/2)	Bifid uvula	18	0	Duplication	Unknown	Xq27.1-3	chrX:138650516-144234502	5.58
273134(1/2)	Cleft palate	2	0	Duplication	Unknown	4q32.2-3	chr4:164470077-165622304	1.15
273134(2/2)	Cleft palate	2	0	Duplication	Unknown	Xq28	chrX:147585891-147648770	0.06
274575	Unilateral cleft palate	6	0	Duplication	Unknown	Xp22.32-31	chrX:5761592-6203158	0.44
	Unilateral cleft lip
274815(1/2)	Bifid uvula	2	0	Duplication	Unknown	3q29	chr3:195740357-197317103	1.58
275482(1/2)	Cleft palate	3	0	Duplication	Unknown	18p11.32-31	chr18:1-3844647	3.84
	Bifid uvula
	Bilateral cleft lip
276232	Median cleft palate	1	0	Duplication	Unknown	1q21.1-2	chr1:142811256-149091159	6.28
277285	Cleft palate	1	0	Duplication	Unknown	1p33-p32.3	chr1:49896983-50817522	0.92
277615(1/2)	Cleft palate	4	0	Duplication	Unknown	14q32.2-33	chr14:100747653-107282437	6.53
278114	Unilateral cleft lip	2	0	Duplication	Unknown	5q35.1-3	chr5:170881134-176735244	5.85
278672	Cleft soft palate	1	0	Duplication	Unknown	3q23	chr3:139187797-139788722	0.6
279576	Cleft soft palate	5	0	Duplication	Unknown	7p21.3	chr7:13218671-13621568	0.4
280023	Bilateral cleft lip	1	0	Duplication	Unknown	12p13.33	chr12:1063996-1555632	0.49
280673	Unilateral cleft lip	1	0	Duplication	Unknown	Yp11.32	chrY:104002-239292	0.14
280883(1/2)	Median cleft palate	0	0	Duplication	Unknown	8p23.1	chr8:11683633-11841901	0.16
281825(4/7)	Incomplete cleft of the upper lip	13	0	Duplication	Unknown	16p11.2	chr16:29595483-29838445	0.24
	Unilateral cleft lip
281825(5/7)	Incomplete cleft of the upper lip	13	0	Duplication	Unknown	16p11.2	chr16:29872361-30018500	0.15
	Unilateral cleft lip
281825(6/7)	Incomplete cleft of the upper lip	13	0	Duplication	Unknown	16p11.2	chr16:30096589-30192561	0.1
	Unilateral cleft lip
281943(1/2)	Facial cleft	1	0	Duplication	Unknown	3p26.1	chr3:6274495-6969739	0.7
281943(2/2)	Facial cleft	1	0	Duplication	Unknown	22q11.21	chr22:18919942-21440514	2.52
282457	Unilateral cleft lip	0	0	Duplication	Unknown	3p26.3-2	chr3:2613113-3061956	0.45
	Unilateral cleft palate
282458	Unilateral cleft lip	0	0	Duplication	Unknown	11p15.5	chr11:210300-237805	0.03
	Unilateral cleft palate
282534	Bilateral cleft palate	1	0	Duplication	Unknown	7p21.2	chr7:14849569-15548854	0.7
282962	Cleft soft palate	0	0	Duplication	Unknown	Xq21.1	chrX:79993658-80364999	0.37
283029(1/2)	Cleft upper lip	13	0	Duplication	Probably pathogenic	Xp11.23	chrX:47027435-47615974	0.59
	Alveolar ridge cleft
283029(2/2)	Cleft upper lip	13	0	Duplication	Probably pathogenic	Xq21.1	chrX:79915477-80012744	0.1
	Alveolar ridge cleft
284369(1/2)	Cleft soft palate	2	0	Duplication	Definitely pathogenic	9q34.2-11	chr9:131058067-141006466	9.95
284588	Cleft palate	1	0	Duplication	Uncertain	11p14.2	chr11:27006061-27182736	0.18
	Bilateral cleft lip
284775	Cleft palate	1	0	Duplication	Possibly pathogenic	2p11.2	chr2:88329179-88770164	0.44
285671(1/2)	Cleft palate	0	0	Duplication	Definitely pathogenic	1q42.2-q44	chr1:233944217-249168732	15.22
285686	Unilateral cleft lip	1	0	Duplication	Unknown	21q22.11	chr21:33254772-33570270	0.32
285951(1/2)	Cleft palate	14	0	Duplication	Benign	7q36.3	chr7:157732880-157801126	0.07
285951(2/2)	Cleft palate	14	0	Duplication	Definitely pathogenic	17q22-q23.3	chr17:52188851-61353389	9.16
287134	Cleft palate	1	0	Duplication	Benign	2p13.3	chr2:70760388-70949940	0.19
287822(3/3)	Cleft palate	11	0	Duplication	Definitely pathogenic	17q23.2-q24.1	chr17:59937184-63662137	3.72
287933	Oral cleft	2	0	Duplication	Possibly pathogenic	Xq28	chrX:152422722-152641604	0.22
288205(2/5)	Bilatral cleft palate	1	0	Duplication	Likely benign	4q28.2	chr4:128972121-129261363	0.29
288205(5/5)	Bilatral cleft palate	1	0	Duplication	Likely benign	9p22.31	chr9:94423345-94446118	0.02
288279(1/2)	Cleft palate	1	0	Duplication	Possibly pathogenic	1p13.2	chr1:113377785-113676630	0.3
288279(2/2)	Cleft palate	1	0	Duplication	Possibly pathogenic	Xp22.33	chrX:2700078-2799426	0.1
288310	Cleft soft palate	1	0	Duplication	Likely benign	10q23.2	chr10:88622655-89012295	0.39
288661	Median cleft palate	2	0	Duplication	Possibly pathogenic	16p13.11-p12.3	chr16:15278668-18435712	3.16
	Median cleft lip
288663(2/2)	Cleft palate	3	0	Duplication	Likely benign	22q11.21	chr22:19747566-19749385	<0.01
288667(1/4)	Oral cleft	0	0	Duplication	Likely benign	2p21	chr2:45433372-45961602	0.53
288667(2/4)	Oral cleft	0	0	Duplication	Likely benign	6q25.3	chr6:158872999-158943409	0.07
288667(3/4)	Oral cleft	0	0	Duplication	Possibly pathogenic	16p11.2	chr16:29683609-29687288	<0.01
288667(4/4)	Oral cleft	0	0	Duplication	Likely benign	17q11.2	chr17:29015464-29096481	0.08
288782(1/2)	Cleft upper lip	3	0	Duplication	Possibly pathogenic	15q26.3	chr15:99618190-100099591	0.48
288889(2/2)	Cleft palate	2	0	Duplication	Likely benign	6p12	chr6:69852183-69922659	0.07
288954	Non-midline cleft lip	0	0	Duplication	Possibly pathogenic	16p13.3	chr16:72768-232684	0.16
	Alveolar ridge cleft
288965	Cleft palate	0	0	Duplication	Likely benign	17q25.3	chr17:80917680-80965240	0.05
	Non-midline cleft lip
288986(1/2)	Cleft palate	3	0	Duplication	Possibly pathogenic	9p24.3	chr9:519607-839220	0.32
289044(1/2)	Oral cleft	1	0	Duplication	Likely benign	3q29	chr3:197637285-197766818	0.13
289044(2/2)	Oral cleft	1	0	Duplication	Likely benign	Xq23	chrX:115944559-116042727	0.1
289118	Cleft palate	1	0	Duplication	Possibly pathogenic	Xp21.3-2	chrX:28801776-29206531	0.4
289189(2/2)	Bifid uvula	1	0	Duplication	Likely benign	19q13.42	chr19:54739877-54835792	0.1
289233	Cleft palate	1	0	Duplication	Likely benign	12q12	chr12:39319012-39524854	0.21
289273	Cleft palate	1	0	Duplication	Possibly pathogenic	20p13	chr20:208113-356270	0.15
289279(1/2)	Cleft palate	0	0	Duplication	Likely benign	3p25.3	chr3:10071211-10083523	0.01
289279(2/2)	Cleft palate	0	0	Duplication	Possibly pathogenic	7q11.21	chr7:65473785-65614201	0.14
289586(1/2)	Cleft palate	2	0	Duplication	Likely benign	1q42.2	chr1:231741756-231813980	0.07
289693(1/3)	Oral cleft	0	0	Duplication	Possibly pathogenic	2q13	chr2:111392195-113094496	1.7
289693(3/3)	Oral cleft	0	0	Duplication	Likely benign	20q11.21	chr20:29833379-29850641	0.02
289724	Cleft palate	4	0	Duplication	Likely benign	21q22.3	chr21:46505589-46580795	0.08
289754(1/2)	Bifid uvula	11	0	Duplication	Likely benign	3p26.3	chr3:64052-283756	0.22
289777	Cleft palate	2	0	Duplication	Likely benign	5q11.1	chr5:49559609-50053527	0.49
289787	Oral cleft	2	0	Duplication	Possibly pathogenic	6q14.3	chr6:87277883-87493288	0.22
289958(2/2)	Submucous cleft hard palate	0	0	Duplication	Possibly pathogenic	5q11.2	chr5:53311415-53816177	0.5
290079(1/3)	Cleft palate	3	0	Duplication	Possibly pathogenic	10q21.1	chr10:57407868-57932116	0.52
290319	Oral cleft	1	0	Duplication	Possibly pathogenic	4q21.1-21	chr4:78781724-78979452	0.2
290372	Bifid uvula	1	0	Duplication	Possibly pathogenic	6p25.3	chr6:132025-1869891	1.74
290836(1/2)	Median cleft palate	4	0	Duplication	Likely benign	8p23.1	chr8:11391786-11419675	0.03
E4362	Cleft palate	30	0	Duplication (x2)	Unknown	Xq25-q26.2	chrX:128797150-133476768	4.68
E4607	Non-midline cleft lip	14	0	Duplication (x3)	Unknown	7p21.1-p11.1	chr7:17326493-57655608	40.33
E4724	Bifid uvula	21	0	Duplication (x3)	Unknown	2q33.2-q37.3	chr2:203850097-239152593	35.3
E4730(1/2)	Cleft palate	13	0	Duplication (x4)	Unknown	16p13.2-p13.13	chr16:8340690-10949020	2.61
E4730(2/2)	Cleft palate	13	0	Duplication (x3)	Unknown	16p13.13	chr16:10966229-11208340	0.24
E5075	Cleft palate	23	0	Duplication (x3)	Unknown	11p15.5-p11.12	chr11:211197-50635372	50.42
	Non-midline cleft lip

## Sheet: Notes
Supplementary Table 1__Genomic locations of DECIPHER and ECARUCA OFC patients’ CNVs
CNV IDs:
The CNV IDs result from the combination of: patient ID + total number of CNVs of that patient (in brackets).
The letter 'E' in the CNV IDs indicates ECARUCA patients.
Examples:	The patient '1498' has 1 deletion; the CNV ID is '1498'.
	The patient '4103' has 2 deletions; the CNV IDs are '4103(1/2)' and '4103(2/2)' (sorted according to the chr).
	The patient '4110' has 3 deletions and 1 duplication; the CNV IDs are '4110(1/4)', '4110(2/4)', '4110(3/4)' and '4110(4/4)' (sorted according to the chr).
Special cases:
Pat. 1584	In this case, the patient has two overlapping CNVs (probably heterozygosis). To avoid bias in the overlap analysis, these overlapping CNVs have been combined ('2+3' indicates the combined CNVs, '2c' indicates the total number of CNVs after the combination of the overlapping ones).
	1584(2+3/2c)	Deletion	chr21:47587939-48069930	0.48
		Deletion	chr21:47599622-48101495	0.5
Pat. 2541	In this case, the patient has 55 CNVs, some of them overlap each other. To avoid bias in the overlap analysis, these overlapping CNVs have been combined ('50+51' indicates the combined CNVs, '48c' indicates the total number of CNVs after the combination of the overlapping ones).
	2541(13+14+15/48c)	Duplication	chr4:69375140-69483277	0.11
		Duplication	chr4:69431473-69438269	0.01
		Duplication	chr4:69456442-69483277	0.03
	2541(38+39+40/48c)	Duplication	chr14:106215434-106786207	0.57
		Duplication	chr14:106334907-106351204	0.02
		Duplication	chr14:106474500-106513022	0.04
	2541(50+51/48c)	Duplication	chr22:22458410-23238919	0.78
		Duplication	chr22:23165058-23238919	0.07
	2541(52+53+54/48c)	Duplication	chr22:24347959-24395353	0.05
		Duplication	chr22:24351995-24356744	<0.01
		Duplication	chr22:24376166-24390254	0.01
Pat. E4890	In this case, the patient has 2 deletions, one present in mosaicism (deletion ID: 'E4890(2/2)mos').
