# Supplementary material for: Systematic analysis of copy number variants of a large cohort of orofacial cleft patients identifies candidate genes for orofacial clefts
Source: Hum Genet. 2015 Nov 11;135:41–59. doi: 10.1007/s00439-015-1606-x (PMC4698300; doi:10.1007/s00439-015-1606-x)
Supplement: Supplementary file 4 — Supplementary material 4 (XLSX 76 kb) [file 439_2015_1606_MOESM4_ESM.xlsx]

## Sheet: OFC-AGs_from_literature_search
Supplementary Table 2__Panel of 126 known and proposed OFC associated genes from the literature
Gene name	Syndrome(s)	OMIM reference	Syndromic cleft type(s)	Non-sydromic cleft type(s)	Supportive studies					Animal models	References
ACTB	Autosomal dominant developmental malformations-deafness-dystonia (aka Juvenile-onset dystonia)	OMIM#607371	CLP	─	─	─	─	─	─	─	1	2
BCOR	Oculo-facio-cardio-dental syndrome	OMIM#300166	CP	─	─	─	─	─	─	─	3
CDH1	Familial gastric cancer and CLP	OMIM#137215	CL/P	─	─	─	─	─	─	─	4	5
CDON	Holoprosencephaly type 11	OMIM#614226	CL/P	─	─	─	─	─	─	─	6
CHD7	CHARGE syndrome	OMIM#214800	CP, CL/P	─	─	─	─	─	─	─	7	8
CHRNG	Escobar-variant multiple pterygium syndrome, Lethal multiple pterygium syndrome	OMIM#265000, OMIM#253290	CP	─	─	─	─	─	─	─	9
COL11A1	Stickler syndrome type 2	OMIM#604841	CP	─	─	─	─	─	─	─	12	10	11
COL11A2	Stickler syndrome type 3, Oto-spondylo-mega-epiphyseal dysplasia	OMIM#184840, OMIM#215150	CP	─	─	─	─	─	─	─	12	13
COL2A1	Stickler syndrome type 1, Oto-spondylo-mega-epiphyseal dysplasia	OMIM#108300, OMIM#215150	CP, CL/P	─	─	─	─	─	─	─	12	10	14
COLEC11	3 MC syndrome type 2	OMIM#265050	CL/P	─	─	─	─	─	─	─	15
DGRC6	Candidate for DiGeorge syndrome	OMIM#188400	CP	─	─	─	─	─	─	─	16	17	18
DHCR24	Desmosterolosis	OMIM#602398	CP	─	─	─	─	─	─	─	19
DHCR7	Smith-Lemli-Opitz syndrome	OMIM#270400	CP	─	─	─	─	─	─	─	20
DHODH	Miller syndrome	OMIM#263750	CP, CL/P	─	─	─	─	─	─	─	21
EFNB1	Cranio-fronto-nasal syndrome	OMIM#304110	CP, CL/P	─	─	─	─	─	─	─	22
ESCO2	Roberts syndrome	OMIM#268300	CL/P	─	─	─	─	─	─	─	23
EYA1	Branchio-oto-renal syndrome type 1	OMIM#113650	CL/P	─	─	─	─	─	─	─	24
FLNA	Oto-palato-digital syndrome type 1 and type 2	OMIM#311300, OMIM#304120	CL/P, CP	─	─	─	─	─	─	─	25	26
FLNB	Larsen syndrome, atelosteogenesis	OMIM#150250, OMIM#108720	CP	─	─	─	─	─	─	─	27
FOXC2	Hereditary lymphedema-distichiasis syndrome	OMIM#153400	CP	─	─	─	─	─	─	─	28
GJA1 (aka CX43)	Oculo-dento-digital dysplasia (ODDD) with CLP	OMIM#164200	CL/P	─	─	─	─	─	─	─	29
GLI3	Pallister-Hall syndrome, Oro-facial-digital syndrome	OMIM#146510	CL/P	─	─	─	─	─	─	─	30	31
GRHL3	Van der Woude syndrome type 2	OMIM#606713	CL/P	─	─	─	─	─	─	─	32
HYLS1	Hydrolethalus syndrome	OMIM#236680	CL/P	─	─	─	─	─	─	─	33
KAL1	Kallmann syndrome	OMIM#308700	CL/P	─	─	─	─	─	─	─	34
KCNJ2	Andersen syndrome	OMIM#170390	CP	─	─	─	─	─	─	─	35
KDM6A	Kabuki syndrome	OMIM#300867	CL/P	─	─	─	─	─	─	─	36	37
KMT2D (aka MLL2)	Kabuki syndrome	OMIM#147920	CP, CL/P	─	─	─	─	─	─	─	38	39
LETM1	Candidate for Wolf-Hirschhorn syndrome	OMIM#194190	CL/P	─	─	─	─	─	─	─	40	41	42
MASP1	3 MC syndrome type 1	OMIM#257920	CL/P	─	─	─	─	─	─	─	15
MID1	Opitz G/BBB syndrome	OMIM#300000	CL/P, CL (midline)	─	─	─	─	─	─	─	43
NIPBL	Cornelia de Lange syndrome	OMIM#122470	CP	─	─	─	─	─	─	─	44	45
OFD1	Oro-facial-digital type 1	OMIM#311200	CL/P, CL (midline)	─	─	─	─	─	─	─	46
PAX9	Tooth agenesis	OMIM#604625	CL/P	─	─	─	─	─	─	─	47
PHF8	Siderius X-linked mental retardation and CL/P	OMIM#300263	CL/P	─	─	─	─	─	─	─	48
PQBP1	X-linked mental retardation	OMIM#309500	CP	─	─	─	─	─	─	─	49
RIPK4	Bartsocas-Papas syndrome	OMIM#263650	CL/P	─	─	─	─	─	─	─	50	51
SEMA3E	CHARGE syndrome	OMIM#214800	CL/P	─	─	─	─	─	─	─	52	53
SHH	Holoprosencephaly type 3	OMIM#142945	CL/P	─	─	─	─	─	─	─	54	55
SIX1	Branchio-oto-renal syndrome type 3	(new syndrome variant)	CL/P	─	─	─	─	─	─	─	56	57
SIX3	Holoprosencephaly type 2	OMIM#157170	CL/P	─	─	─	─	─	─	─	58
SIX5	Branchio-oto-renal syndrome type 2	OMIM#610896	CL/P	─	─	─	─	─	─	─	57	59
SLC26A2	Atelosteogenesis type II, Diastrophic dysplasia	OMIM#256050, OMIM#222600	CP	─	─	─	─	─	─	─	60	61
SOX2	Candidate for Limb mammary syndrome	OMIM#603543	CP	─	─	─	─	─	─	─	62	63
SOX9	Campomelic dysplasia, Pierre-Robin sequence	OMIM#114290	CP, CL/P	─	─	─	─	─	─	─	64	65	66
TBX1	DiGeorge syndrome, Velocardiofacial syndrome, 22q11.2 microduplication syndrome	OMIM#188400, OMIM#192430	CP	─	─	─	─	─	─	─	67	68
TCOF1	Treacher-Collins syndrome	OMIM#154500	CP	─	─	─	─	─	─	─	69	70
TGFBR1	Loeys-Dietz syndrome type 1	OMIM#609192	CP	─	─	─	─	─	─	─	71
TGFBR2	Loeys-Dietz syndrome type 2	OMIM#610168	CP	─	─	─	─	─	─	─	71
TGIF (aka TGIF1)	Holoprosencephaly type 4	OMIM#142946	CL/P	─	─	─	─	─	─	─	72
THBS1	Candidate for Peters-plus syndrome	OMIM#261540	CL/P	─	─	─	─	─	─	─	73	74	75	76	77
TSHZ1	Candidate for chromosome 18q deletion syndrome	OMIM#601808	CL/P, CP	─	─	─	─	─	─	─	78	79
TTC28	Candidate for del(22)(q12.2) syndrome (including Pierre-Robin sequence)	(new syndrome)	CP	─	─	─	─	─	─	─	80
TWIST1	Saethre-Chotzen syndrome	OMIM#101400	CP	─	─	─	─	─	─	─	81	82	83
WDR65	Candidate for Van der Woude syndrome type 2	OMIM#606713	CL/P	─	─	─	─	─	─	─	84
WHSC1	Candidate for Wolf-Hirschhorn syndrome	OMIM#194190	CL/P	─	─	─	─	─	─	─	85	86	87	88	89
WHSC2	Candidate for Wolf-Hirschhorn syndrome	OMIM#194190	CL/P	─	─	─	─	─	─	─	42	85	88	90
ZIC2	Holoprosencephaly type 5	OMIM#609637	CL/P	─	─	─	─	─	─	─	91
FGFR1	Hypogonadotropic hypogonadism type 2 with or without anosmia (aka Kallmann syndrome type 2) [loss-of-function], Craniosynostosis [gain-of-function], Pfeiffer syndrome	OMIM#147950, OMIM#606529, OMIM#101600	CLP	CL/P	Family-based study	Candidate-gene association study	CNVs	Mutations	Translocation breakpoints	CP in hypomorphic allele homozygous mice.	92	93	94	95	96	97
FGFR2	Apert syndrome, Crouzon syndrome, Pfeiffer syndromes	OMIM#101200, OMIM#123500 , OMIM#101600	CP, CL/P	CL/P	Mutations	CNVs (microdel)	Craniofacial expression	─	─	CP in Fgfr2-Fgf10 (its ligand) deficient mice.	98	99	100	101	102	103
FGF8	Candidate for Hypogonadotropic hypogonadism type 6 with or without anosmia	OMIM#612702	CP	CL/P	Mutations	Candidate-gene association study	CNVs (del)	─	─	─	104	105	106	107
FOXE1	Bamforth-Lazarus syndrome	OMIM#241850	CP	CL/P	Population-based association study (fine-mapping)	GWAS (best candidate, 9q22.33)	Mutations	Linkage disequilibrium analysis	Candidate-gene association study	CP when overexpressed in mice. CP in deficient mice.	108	109	110	111	112	113
GABRB3	Susceptibility to epilepsy-childhood absence type 5	OMIM#612269	CL/P	CL/P	Gene association study	─	─	─	─	─	114	115	116	117	118
GAD1 (aka GAD67)	Cerebral palsy spastic quadriplegic	OMIM#603513	CL/P	CL/P	Gene association study	─	─	─	─	CP in deficient mice.	117	119	120	121
GLI2	Holoprosencephaly-like features and cleft (aka Holoprosencephaly type 9)	OMIM#610829	CL/P	CL/P	Linkage disequilibrium analysis	Mutations	─	─	─	─	122	123	124	125	126
IRF6	Van der Woude syndrome type 1, Popliteal pterygium syndrome	OMIM#119300, OMIM#119500	CL/P	CL/P	Family-based study	Chromosomal rearrangements	GWAS (best candidate, 1q32.3-q41)	Linkage association analysis	Candidate-gene association study	CP in chemically induced/gene trapped allele mice.	127	128	129	130	131	132
MEIS2	CP-cardiac development-intellectual disability	(new syndrome)	CP	CP	Chromosomal rearrangements	Mutations	─	─	─	─	133	134	135	136
MSX1	Cleft and tooth agenesis	OMIM#106600	CL/P	CL/P, CP	Family-based study	Mutations	Candidate-gene association study	─	─	CP in deficient mice.	137	138	139	140	141	142
PTCH1	Gorlin syndrome (nevoid basal cell carcinoma), Holoprosencephaly type 7	OMIM#109400, OMIM#610828	CP	CL/P	Statistically significant variant association	Mutations	Craniofacial expression	─	─	─	143	144	145	146	147	148
PVRL1	CL/P-ectodermal dysplasia type 1	OMIM#225060	CL/P	CL/P	Mutations	Candidate-gene association study	─	─	─	─	149	150	151	152	153	154
SATB2	Glass syndrome, Pierre Robin sequence with or without ankyloglossia	OMIM#612313	CL/P	CL/P, CP	Chromosomal rearrangements	Translocation breakpoints	CNVs	Population-based variant association study	─	CP in deficient mice.	155	156	157	158	159	160
TBX22	CPO with or without ankyloglossia, Abruzzo-Erickson syndrome, Hypodontia associated with cleft	OMIM##303400, OMIM#302905	CP	CL/P, CP	Mutations	Genome-wide linkage analysis	─	─	─	Palate defects (including cleft) in deficient mice.	161	162	163	164	165	166
TFAP2A	Branchio-oculo-facial syndrome	OMIM#113620	CL/P	CL/P	CNVs (microdel)	Mutations in binding motifs	Craniofacial expression	─	─	Deficient mice (insertional mutagenesis) show CP.	167	168	169	170	171	172
TP63 (aka TP73L)	Ectrodactyly-ectodermal dysplasia-clefting, Ankyloblepharon-ectodermal dysplasia-clefting, Limb-mammary syndrome, Rapp-Hodgkin syndrome	OMIM#604292, OMIM#106260, OMIM#603543, OMIM#129400	CL/P	CL/P	Mutations	─	─	─	─	─	173	174	175	176	177	178
VAX1	Syndromic microphthalmia type 11	OMIM#614402	CLP	CL/P	GWAS (best candidate, 10q25)	Mutations	Population-based association analysis	Craniofacial expression	─	CP in deficient mice.	179	180	181	182
WNT3	Tetra-amelia with CLP	OMIM#273395	CL/P	CLP	Case-control study	─	─	─	─	─	183	184	185	186
ABCA4	─	─	─	CL/P	GWAS (best candidate, 1p22.1)	Population-based variant study	─	─	─	─	132	187	188	189	190	191
ADH1C	─	─	─	OFCs	Genome-environment interaction study (mutation + maternal alcohol consuption)	─	─	─	─	─	192	193	194
ARHGAP29	─	─	─	CL/P	GWAS (best candidate, 1p22.1-p21.3)	Mutations	Craniofacial expression	Family-based study	─	─	132	187	191	195	196	197
BMP2	─	─	─	OFCs	CNVs (microdel)	─	─	─	─	─	198	199
BMP4	─	─	─	CL, CL/P	Mutations	Candidate-gene association study	CNVs (microdel)	─	─	Conditional activation/Loss-of-function in mice leads to CL only.	182	200	201	202	203	204
BMPR1A	─	─	─	CP	CNVs (del)	Craniofacial expression	─	─	─	Loss-of-function in mice leads to in CL/P and tooth agenesis.	201	205	206	207	208
CCDC26	─	─	─	CL/P	GWAS	─	─	─	─	─	209
CLPTM1	─	─	─	CL/P	Chromosomal rearrangements	Translocation breakpoints	Family-based study	─	─	─	151	210
COL8A1 (aka FILIP1L)	─	─	─	CL/P	GWAS (best candidate, 3q12.1)	Meta-analysis	─	─	─	─	190
CREBBP	─	─	─	OFCs	CNVs (dup)	─	─	─	─	─	211
CRISPLD2	─	─	─	CLP	Candidate-gene association study	─	─	─	─	Craniofacial anomalies in KO zebrafish model.	212	213	214	215	216
DCAF4L2	─	─	─	CL/P	GWAS (best candidate, 8q21.3)	Meta-analysis	─	─	─	─	132	190
DUSP22	─	─	─	OFCs	CNVs (microdel)	─	─	─	─	─	217
EPHA3	─	─	─	CL/P	GWAS (best candidate, 3p11.1)	Meta-analysis	Craniofacial expression	─	─	─	132	218
FGF10	─	─	─	CL/P	Statistically significant variant association (exome-seq of a panel of FGF genes)	Craniofacial expression	─	─	─	CP in Fgfr2-Fgf10 (its ligand) deficient mice. Mice deficient of FGF10 show a Apert syndrome-like phenotype (including craniofacial defects).	102	219	220	221	222
FGF18	─	─	─	OFCs	Population-based association study	─	─	─	─	─	220	222	223
FGF2	─	─	─	CL/P	Population based case-control study (epistatic interaction with COL2A1)	Craniofacial expression	Statistically significant maternal genotipic effects of markers in FGF2	─	─	─	224	225	226	227	228	229
FGF3	─	─	─	OFCs	Statistically significant variant association	Case-control study	─	─	─	─	220	230
FGF7	─	─	─	OFCs	Statistically significant variant association	─	─	─	─	─	220
FRZB	─	─	─	─	CNVs	Craniofacial expression	─	─	─	Involved in craniofacial ossification in mouse, zebrafish and Xenopus.	231	232	233	234	235	236
GADD45G	─	─	─	CL/P	GWAS (best candidate, 9q22.2)	─	─	─	─	─	190
GSTT1	─	─	─	CL/P	Genome-environment interaction study (mutation + maternal smoking)	Candidate-gene association study	─	─	─	─	237	238	239
KIAA1598	─	─	─	CL/P	GWAS	─	─	─	─	─	240
LRP6	─	─	─	─	─	─	─	─	─	Genetic inactivation in mice leads to CLP.	241	242
MAFB	─	─	─	CL/P	GWAS (best candidate, 20q12)	Population-based variant study	Craniofacial expression	─	─	─	187	191	243	244
MAPK1 (aka ERK2)	─	─	─	─	Craniofacial expression	─	─	─	─	CP in transgenic mice.	245	246	247
MAPK3 (aka ERK1)	─	─	─	─	Craniofacial expression	─	─	─	─	CP in transgenic mice.	245	246	247	248
MIR140	─	─	─	CP	Mutations	Craniofacial expression	─	─	─	─	249	250	251	252
MTHFR	─	─	─	CLP	Candidate-gene association study	─	─	─	─	─	253	254	255	256	257	258
MYH9	─	─	─	CLP	Candidate-gene association study	─	─	─	─	─	259	260	261	262
NOG	─	─	─	CL/P	GWAS (best candidate, 17q22)	Craniofacial expression	Meta-analysis	─	─	CP in transgenic mice and in deficient mice.	132	240	263	264	265	266
NOS3	─	─	─	CL/P	Genome-environment interaction study (mutation + maternal smoking)	─	─	─	─	─	267	268
NTN1	─	─	─	CL/P	GWAS (best candidate, 17p13.1)	Meta-analysis	─	─	─	─	190	132	266
PAX7	─	─	─	CL/P	Candidate-gene association study	GWAS (best candidate, 1p36.13)	Craniofacial expression	Meta-analysis	─	─	181	190	266	269	270	271
PDGF	─	─	─	CLP	Mutations	Candidate-gene association study	─	─	─	─	193	272	273	274	275	276
PDGFRA	─	─	─	CP, midface cleft	Mutations	Craniofacial expression	─	─	─	CP in deficient mice. Protection against ethanol-induced craniofacial defects in a zebrafish model	252	272	277	278	279
PVR	─	─	─	CL/P	Population-based association (fine-mapping of 19q13)	Linkage-disequilibrium analysis	Mutations	─	─	─	280	281	282
PVRL2	─	─	─	CL/P	Mutations	─	─	─	─	─	258	280	281	282
RBFOX3	─	─	─	CL/P	GWAS (best candidate, 17q25.3)	─	─	─	─	─	190
SCD5	─	─	─	OFCs	CNVs (del)	─	─	─	─	─	283
SPRY1	─	─	─	─	─	─	─	─	─	Cleft in transgenic mice.	284
SPRY2	─	─	─	CL/P	Mutations (exome-seq)	Craniofacial expression	GWAS (best candidate, 13q31.1)	Meta-analysis	─	Bilateral facial clefts when overexpressed in mice.	132	190	265	285	286
SUMO1	─	─	─	CL/P, CP	CNVs (del)	Translocation breakpoints	Mutations	Population-based association study	Meta-analysis	CP in GeneTrap allele heterozygous mice.	287	288	289	290	291	292
TBX10	─	─	─	CL/P	Mutations	─	─	─	─	Dancer mutant mice show CLP (gain of function of TBX10)	293	294
TGFA	─	─	─	CLP	Candidate-gene association study	Genome-environment interaction study (mutation + maternal smoking)	─	─	─	─	267	295	296	297	298	299
TGFB3	─	─	─	CL/P, CP	Candidate-gene association studies	Mutations	─	─	─	CP in deficient mouse and chicken models.	300	301	302	303	304	305
THADA	─	─	─	CL/P	GWAS (best candidate, 2p21)	Case-control study	Meta-analysis	─	─	─	132	190	218
TPM1	─	─	─	CL/P	GWAS (best candidate, 15q22.2)	Meta-analysis	─	─	─	─	190
TULP4	─	─	─	CL/P	Population-based association study (fine-mapping of 6q23,1)	─	─	─	─	─	306
WNT9B	─	─	─	CL/P	Family-based study	Craniofacial expression	─	─	─	CLP in mice with targeted mutation.	307	308	309	310	311	312

## Sheet: References
Supplementary Table 2__Panel of 126 known and proposed OFC associated genes from the literature
Phenotypes:
CP	Cleft palate
CL	Cleft lip
CLP	Cleft lip and palate
CL/P	Cleft lip with/without palate
OFCs	Orofacial clefts
Ref. No.	PMID	Reference
1	12325076	Gearing M, Juncos JL, Procaccio V, Gutekunst CA, Marino-Rodriguez EM, Gyure KA, Ono S, Santoianni R, Krawiecki NS, Wallace DC, Wainer BH. Aggregation of actin and cofilin in identical twins with juvenile-onset dystonia. Ann. Neurol. 2002; 52: 465-476
2	16685646	Procaccio V, Salazar G, Ono S, Styers ML, Gearing M, Davila A, Jimenez R, Juncos J, Gutekunst CA, Meroni G, Fontanella B, Sontag E, Sontag JM, Faundez V, Wainer BH. A mutation of beta-actin that alters depolymerization dynamics is associated with autosomal dominant developmental malformations, deafness, and dystonia. Am. J. Hum. Genet. 2006; 78: 947-960.
3	15004558	Ng D, Thakker N, Corcoran CM, Donnai D, Perveen R, Schneider A, Hadley DW, Tifft C, Zhang L, Wilkie AO, van der Smagt JJ, Gorlin RJ, Burgess SM, Bardwell VJ, Black GC, Biesecker LG. Oculofaciocardiodental and Lenz microphthalmia syndromes result from distinct classes of mutations in BCOR. Nat Genet. 2004 Apr; 36(4):411-6.
4	15831593	Frebourg T, Oliveira C, Hochain P, Karam R, Manouvrier S, Graziadio C, Vekemans M, Hartmann A, Baert-Desurmont S, Alexandre C, Lejeune Dumoulin S, Marroni C, Martin C, Castedo S, Lovett M, Winston J, Machado JC, Attie T, Jabs EW, Cai J, Pellerin P, Triboulet JP, Scotte M, Le Pessot F, Hedouin A, Carneiro F, Blayau M, Seruca R. Cleft lip/palate and CDH1/E-cadherin mutations in families with heredi…
5	23197654	Vogelaar IP, Figueiredo J, van Rooij IA, Simões-Correia J, van der Post RS, Melo S, Seruca R, Carels CE, Ligtenberg MJ, Hoogerbrugge N. Identification of germline mutations in the cancer predisposing gene CDH1 in patients with orofacial clefts. Hum Mol Genet 2013; 22:919e26.
6	21802063	Bae GU, Domené S, Roessler E, Schachter K, Kang JS, Muenke M, Krauss RS. Mutations in CDON, encoding a hedgehog receptor, result in holoprosencephaly and defective interactions with other hedgehog receptors. Am J Hum Genet 2011; 89:231e40.
7	15300250	Vissers LE, van Ravenswaaij CM, Admiraal R, Hurst JA, de Vries BB, Janssen IM, van der Vliet WA, Huys EH, de Jong PJ, Hamel BC, Schoenmakers EF, Brunner HG, Veltman JA, van Kessel AG. Mutations in a new member of the chromodomain gene family cause CHARGE syndrome. Nature Genet. 2004; 36, 955–957.
8	16763960	Félix TM, Hanshaw BC, Mueller R, Bitoun P, Murray JC. CHD7 gene and nonsyndromic cleft lip and palate. Am J Med Genet A 2006; 140:2110e4.
9	16826531	Morgan NV, Brueton LA, Cox P, Greally MT, Tolmie J, Pasha S, Aligianis IA, van Bokhoven H, Marton T, Al-Gazali L, Morton JE, Oley C, Johnson CA, Trembath RC, Brunner HG, Maher ER. Mutations in the embryonal subunit of the acetylcholine receptor (CHRNG) cause lethal and Escobar variants of multiple pterygium syndrome. Am J Hum Genet. 2006; 79(2):390–395.
10	1536174	Zlotogora J, Sagi M, Schuper A, Leiba H, Merin S. Variability of Stickler syndrome. Am J Med Genet 1992; 42:337e9.
11	10486316	Annunen S, Körkkö J, Czarny M, Warman ML, Brunner HG, Kääriäinen H, Mulliken JB, Tranebjaerg L, Brooks DG, Cox GF, Cruysberg JR, Curtis MA, Davenport SL, Friedrich CA, Kaitila I, Krawczynski MR, Latos-Bielenska A, Mukai S, Olsen BR, Shinno N, Somer M, Vikkula M, Zlotogora J, Prockop DJ, Ala-Kokko L. Splicing mutations of 54-bp exons in the COL11A1 gene cause Marshall syndrome, but other mutations…
12	10353778	Snead MP, Yates JR. Clinical and Molecular genetics of Stickler syndrome. J. Med. Genet. 1999; 36, 353–359.
13	8872475	Richards AJ, Yates JR, Williams R, Payne SJ, Pope FM, Scott JD, Snead MP. A family with Stickler syndrome type 2 has a mutation in the COL11A1 gene resulting in the substitution of glycine 97 by valine in alpha 1 (XI) collagen. Hum Mol Genet 1996; 5:1339e43.
14	1358786	Bonaventure J, Philippe C, Plessis G, Vigneron J, Lasselin C, Maroteaux P, Gilgenkrantz S. Linkage study in a large pedigree with Stickler syndrome: exclusion of COL2A1 as the mutant gene. Hum Genet 1992; 90:164e8.
15	21258343	Rooryck C, Diaz-Font A, Osborn DP, Chabchoub E, Hernandez-Hernandez V, Shamseldin H, Kenny J, Waters A, Jenkins D, Kaissi AA, Leal GF, Dallapiccola B, Carnevale F, Bitner-Glindzicz M, Lees M, Hennekam R, Stanier P, Burns AJ, Peeters H, Alkuraya FS, Beales PL. Mutations in lectin complement pathway genes COLEC11 and MASP1 cause 3MC syndrome. Nat Genet. 2011 Mar; 43(3):197-203.
16	8733130	Demczuk S, Thomas G, Aurias A. Isolation of a novel gene from the DiGeorge syndrome critical region with homology to Drosophila gdl and to human LAMC1 genes. Hum Mol Genet. 1996 May;5(5):633-8.
17	9605865	Lindsay EA, Baldini A. A mouse gene (Dgcr6) related to the Drosophila gonadal gene is expressed in early embryogenesis and is the homolog of a human gene deleted in DiGeorge syndrome. Cytogenet Cell Genet. 1997; 79(3-4):243-7.
18	22832905	Das Chakraborty R, Bernal AJ, Schoch K, Howard TD, Ip EH, Hooper SR, Keshavan MS, Jirtle RL, Shashi V. Dysregulation of DGCR6 and DGCR6L: psychopathological outcomes in chromosome 22q11.2 deletion syndrome. Transl Psychiatry. 2012;Apr 24;2:e105.
19	11519011	Waterham HR, Koster J, Romeijn GJ, Hennekam RC, Vreken P, Andersson HC, FitzPatrick DR, Kelley RI, Wanders RJ. Mutations in the 3beta-hydroxysterol Delta24-reductase gene cause desmosterolosis, an autosomal recessive disorder of cholesterol biosynthesis. Am J Hum Genet. 2001 Oct; 69(4):685-94.
20	9634533	Wassif CA, Maslen C, Kachilele-Linjewile S, Lin D, Linck LM, Connor WE, Steiner RD, Porter FD. Mutations in the human sterol delta7-reductase gene at 11q12-13 cause Smith-Lemli-Opitz syndrome. Am J Hum Genet. 1998 Jul; 63(1):55-62.
21	19915526	Ng SB, Buckingham KJ, Lee C, Bigham AW, Tabor HK, Dent KM, Huff CD, Shannon PT, Jabs EW, Nickerson DA, Shendure J, Bamshad MJ. Exome sequencing identifies the cause of a mendelian disorder. Nat Genet. 2010; 42(1):30–35.
22	15166289	Twigg SR, Kan R, Babbs C, Bochukova EG, Robertson SP, Wall SA, Morriss-Kay GM, Wilkie AO. Mutations of ephrin-B1 (EFNB1), a marker of tissue boundary formation, cause craniofrontonasal syndrome. Proc Natl Acad Sci U S A. 2004 Jun 8; 101(23):8652-7.
23	15821733	Vega H, Waisfisz Q, Gordillo M, Sakai N, Yanagihara I, Yamada M, van Gosliga D, Kayserili H, Xu C, Ozono K, Jabs EW, Inui K, Joenje H. Roberts syndrome is caused by mutations in ESCO2, a human homolog of yeast ECO1 that is essential for the establishment of sister chromatid cohesion. Nat Genet. 2005 May; 37(5):468-70.
24	18177466	Olavarrieta L, Morales-Angulo C, del Castillo I, Moreno F, Moreno-Pelayo MA. Stickler and branchio-oto-renal syndromes in a patient with mutations in EYA1 and COL2A1 genes. Clin Genet 2008; 73:262e7.
25	12612583	Robertson SP, Twigg SR, Sutherland-Smith AJ, Biancalana V, Gorlin RJ, Horn D, Kenwrick SJ, Kim CA, Morava E, Newbury-Ecob R, Orstavik KH, Quarrell OW, Schwartz CE, Shears DJ, Suri M, Kendrick-Jones J, Wilkie AO. Group OP-sDCC. Localized mutations in the gene encoding the cytoskeletal protein filamin A cause diverse malformations in humans. Nat Genet. 2003; 33(4):487–491.
26	15940695	Hidalgo-Bravo A, Pompa-Mera EN, Kofman-Alfaro S, Gonzalez-Bonilla CR, Zenteno JC. A novel filamin A D203Y mutation in a female patient with otopalatodigital type 1 syndrome and extremely skewed X chromosome inactivation. Am J Med Genet A 2005; 136:190e3.
27	14991055	Krakow D, Robertson SP, King LM, Morgan T, Sebald ET, Bertolotto C, Wachsmann-Hogiu S, Acuna D, Shapiro SS, Takafuta T, Aftimos S, Kim CA, Firth H, Steiner CE, Cormier-Daire V, Superti-Furga A, Bonafe L, Graham JM Jr, Grix A, Bacino CA, Allanson J, Bialer MG, Lachman RS, Rimoin DL, Cohn DH. Mutations in the gene encoding filamin B disrupt vertebral segmentation, joint formation and skeletogenesis…
28	11078474	Fang J, Dagenais SL, Erickson RP, Arlt MF, Glynn MW, Gorski JL, Seaver LH, Glover TW. Mutations in FOXC2 (MFH-1), a forkhead family transcription factor, are responsible for the hereditary lymphedema-distichiasis syndrome. Am J Hum Genet. 2000 Dec; 67(6):1382-8.
29	22699666	Amano K, Ishiguchi M, Aikawa T, Kimata M, Kishi N, Fujimaki T, Murakami A, Kogo M. Cleft lip in oculodentodigital dysplasia suggests novel roles for connexin43. J Dent Res. 2012 Jul; 91(7 Suppl):38S-44S.
30	20672375	Johnston JJ, Sapp JC, Turner JT, Amor D, Aftimos S, Aleck KA, Bocian M, Bodurtha JN, Cox GF, Curry CJ, Day R, Donnai D, Field M, Fujiwara I, Gabbett M, Gal M, Graham JM, Hedera P, Hennekam RC, Hersh JH, Hopkin RJ, Kayserili H, Kidd AM, Kimonis V, Lin AE, Lynch SA, Maisenbacher M, Mansour S, McGaughran J, Mehta L, Murphy H, Raygada M, Robin NH, Rope AF, Rosenbaum KN, Schaefer GB, Shealy A, Smith W…
31	24736735	Démurger F, Ichkou A, Mougou-Zerelli S, Le Merrer M, Goudefroye G, Delezoide AL, Quélin C, Manouvrier S, Baujat G, Fradin M, Pasquier L, Megarbané A, Faivre L, Baumann C, Nampoothiri S, Roume J, Isidor B, Lacombe D, Delrue MA, Mercier S, Philip N, Schaefer E, Holder M, Krause A, Laffargue F, Sinico M, Amram D, André G, Liquier A, Rossi M, Amiel J, Giuliano F, Boute O, Dieux-Coeslier A, Jacquemont…
32	24360809	Peyrard-Janvid M, Leslie EJ, Kousa YA, Smith TL, Dunnwald M, Magnusson M, Lentz BA, Unneberg P, Fransson I, Koillinen HK, Rautio J, Pegelow M, Karsten A, Basel-Vanagaite L, Gordon W, Andersen B, Svensson T, Murray JC, Cornell RA, Kere J, Schutte BC. Dominant mutations in GRHL3 cause Van der Woude Syndrome and disrupt oral periderm development. Am J Hum Genet. 2014 Jan 2; 94(1):23-32.
33	15843405	Mee L, Honkala H, Kopra O, Vesa J, Finnilä S, Visapää I, Sang TK, Jackson GR, Salonen R, Kestilä M, Peltonen L. Hydrolethalus syndrome is caused by a missense mutation in a novel gene HYLS1. Hum Mol Genet. 2005 Jun 1; 14(11):1475-88.
34	15001591	Sato N, Katsumata N, Kagami M, Hasegawa T, Hori N, Kawakita S, Minowada S, Shimotsuka A, Shishiba Y, Yokozawa M, Yasuda T, Nagasaki K, Hasegawa D, Hasegawa Y, Tachibana K, Naiki Y, Horikawa R, Tanaka T, Ogata T. Clinical assessment and mutation analysis of Kallmann syndrome 1 (KAL1) and fibroblast growth factor receptor 1 (FGFR1, or KAL2) in five families and 18 sporadic patients. J Clin Endocrin…
35	12148092	Andelfinger G, Tapper AR, Welch RC, Vanoye CG, George AL Jr, Benson DW. KCNJ2 mutation results in Andersen syndrome with sex-specific cardiac and skeletal muscle phenotypes. Am J Hum Genet. 2002 Sep; 71(3):663-8.
36	21882399	Adam MP, Hudgins L, Hannibal M. Kabuki Syndrome. In: Pagon RA, Adam MP, Ardinger HH, Wallace SE, Amemiya A, Bean LJH, Bird TD, Dolan CR, Fong CT, Smith RJH, Stephens K, editors. GeneReviews® [Internet]. Seattle (WA): University of Washington, Seattle; 1993-2015. 2011 Sep 01 [updated 2013 May 16].
37	23354975	Lindgren AM, Hoyos T, Talkowski ME, Hanscom C, Blumenthal I, Chiang C, Ernst C, Pereira S, Ordulu Z, Clericuzio C, Drautz JM, Rosenfeld JA, Shaffer LG, Velsher L, Pynn T, Vermeesch J, Harris DJ, Gusella JF, Liao EC, Morton CC. Haploinsufficiency of KDM6A is associated with severe psychomotor retardation, global growth restriction, seizures and cleft palate. Hum Genet. 2013 May; 132(5):537-52.
38	20711175	Ng SB, Bigham AW, Buckingham KJ, Hannibal MC, McMillin MJ, Gildersleeve HI, Beck AE, Tabor HK, Cooper GM, Mefford HC, Lee C, Turner EH, Smith JD, Rieder MJ, Yoshiura K, Matsumoto N, Ohta T, Niikawa N, Nickerson DA, Bamshad MJ, Shendure J. Exome sequencing identifies MLL2 mutations as a cause of Kabuki syndrome. Nat Genet. 2010 Sep; 42(9):790-3.
39	22197486	Lederer D, Grisart B, Digilio MC, Benoit V, Crespin M, Ghariani SC, Maystadt I, Dallapiccola B, Verellen-Dumoulin C. Deletion of KDM6A, a histone demethylase interacting with MLL2, in three patients with Kabuki syndrome. Am J Hum Genet. 2012 Jan 13; 90(1):119-24.
40	12563561	Zollino M, Lecce R, Fischetto R, Murdolo M, Faravelli F, Selicorni A, Buttè C, Memo L, Capovilla G, Neri G. Mapping the Wolf-Hirschhorn syndrome phenotype outside the currently accepted WHS critical region and defining a new critical region, WHSCR-2. Am J Hum Genet. 2003 Mar; 72(3):590-7.
41	14706454	Schlickum S, Moghekar A, Simpson JC, Steglich C, O'Brien RJ, Winterpacht A, Endele SU.LETM1, a gene deleted in Wolf-Hirschhorn syndrome, encodes an evolutionarily conserved mitochondrial protein. Genomics. 2004 Feb; 83(2):254-61.
42	24357569	Shimizu K, Wakui K, Kosho T, Okamoto N, Mizuno S, Itomi K, Hattori S, Nishio K, Samura O, Kobayashi Y, Kako Y, Arai T, Tsutomu OI, Kawame H, Narumi Y, Ohashi H, Fukushima Y. Microarray and FISH-based genotype-phenotype analysis of 22 Japanese patients with Wolf-Hirschhorn syndrome. Am J Med Genet A. 2014 Mar; 164A(3):597-609.
43	9354791	Quaderi NA, Schweiger S, Gaudenz K, Franco B, Rugarli EI, Berger W, Feldman GJ, Volta M, Andolfi G, Gilgenkrantz S, Marion RW, Hennekam RC, Opitz JM, Muenke M, Ropers HH, Ballabio A. Opitz G/BBB syndrome, a defect of midline development, is due to mutations in a new RING finger gene on Xp22. Nat Genet. 1997; 17(3):285–291.
44	15146186	Krantz ID, McCallum J, DeScipio C, Kaur M, Gillis LA, Yaeger D, Jukofsky L, Wasserman N, Bottani A, Morris CA, Nowaczyk MJ, Toriello H, Bamshad MJ, Carey JC, Rappaport E, Kawauchi S, Lander AD, Calof AL, Li HH, Devoto M, Jackson LG. Cornelia de Lange syndrome is caused by mutations in NIPBL, the human homolog of Drosophila melanogaster Nipped-B. Nat Genet. 2004 Jun; 36(6):631-5.
45	15146185	Tonkin ET, Wang TJ, Lisgo S, Bamshad MJ, Strachan T. NIPBL, encoding a homolog of fungal Scc2-type sister chromatid cohesion proteins and fly Nipped-B, is mutated in Cornelia de Lange syndrome. Nat Genet. 2004 Jun; 36(6):636-41.
46	11179005	Ferrante MI, Giorgio G, Feather SA, Bulfone A, Wright V, Ghiani M, Selicorni A, Gammaro L, Scolari F, Woolf AS, Sylvie O, Bernard L, Malcolm S, Winter R, Ballabio A, Franco B. Identification of the gene for oral-facial-digital type I syndrome. Am J Hum Genet. 2001 Mar; 68(3):569-76.
47	19429910	Wang Y, Groppe JC, Wu J, Ogawa T, Mues G, D'Souza RN, Kapadia H. Pathogenic mechanisms of tooth agenesis linked to paired domain mutations in human PAX9. Hum Mol Genet. 2009 Aug 1; 18(15):2863-74.
48	16199551	Laumonnier F, Holbert S, Ronce N, Faravelli F, Lenzner S, Schwartz CE, Lespinasse J, Van Esch H, Lacombe D, Goizet C, Phan-Dinh Tuy F, van Bokhoven H, Fryns JP, Chelly J, Ropers HH, Moraine C, Hamel BC, Briault S. Mutations in PHF8 are associated with X linked mental retardation and cleft lip/cleft palate. J Med Genet. 2005; 42(10):780–786.
49	14634649	Kalscheuer VM, Freude K, Musante L, Jensen LR, Yntema HG, Gécz J, Sefiani A, Hoffmann K, Moser B, Haas S, Gurok U, Haesler S, Aranda B, Nshedjan A, Tzschach A, Hartmann N, Roloff TC, Shoichet S, Hagens O, Tao J, Van Bokhoven H, Turner G, Chelly J, Moraine C, Fryns JP, Nuber U, Hoeltzenbein M, Scharff C, Scherthan H, Lenzner S, Hamel BC, Schweiger S, Ropers HH. Mutations in the polyglutamine bindi…
50	22197489	Kalay E, Sezgin O, Chellappa V, Mutlu M, Morsy H, Kayserili H, Kreiger E, Cansu A, Toraman B, Abdalla EM, Aslan Y, Pillai S, Akarsu NA. Mutations in RIPK4 cause the autosomal-recessive form of popliteal pterygium syndrome. Am J Hum Genet. 2012; 90(1):76–85.
51	22197488	Mitchell K, O’Sullivan J, Missero C, Blair E, Richardson R, Anderson B, Antonini D, Murray JC, Shanske AL, Schutte BC, Romano RA, Sinha S, Bhaskar SS, Black GC, Dixon J, Dixon MJ. Exome sequence identifies RIPK4 as the Bartsocas-Papas syndrome locus. Am J Hum Genet. 2012; 90(1):69–75.
52	15235037	Lalani SR, Safiullah AM, Molinari LM, Fernbach SD, Martin DM, Belmont JW. SEMA3E mutation in a patient with CHARGE syndrome. J Med Genet. 2004 Jul; 41(7):e94.
53	15633180	Strömland K, Sjögreen L, Johansson M, Ekman Joelsson BM, Miller M, Danielsson S, Billstedt E, Gillberg C, Jacobsson C, Norinder JA, Granström G. CHARGE association in Sweden: malformations and functional deficits. Am J Med Genet A. 2005 Mar 15; 133A(3):331-9.
54	8896572	Roessler E, Belloni E, Gaudenz K, Jay P, Berta P, Scherer SW, Tsui LC, Muenke M. Mutations in the human Sonic Hedgehog gene cause holoprosencephaly. Nat Genet. 1996; 14:357–360.
55	11857543	Orioli IM, Vieira AR, Castilla EE, Ming JE, Muenke M. Mutational analysis of the Sonic Hedgehog gene in 220 newborns with oral clefts in a South American (ECLAMC) population. Am J Med Genet 2002; 108:12e5.
56	15141091	Ruf RG, Xu PX, Silvius D, Otto EA, Beekmann F, Muerb UT, Kumar S, Neuhaus TJ, Kemper MJ, Raymond RM Jr, Brophy PD, Berkman J, Gattas M, Hyland V, Ruf EM, Schwartz C, Chang EH, Smith RJ, Stratakis CA, Weil D, Petit C, Hildebrandt F. SIX1 mutations cause branchio-oto-renal syndrome by disruption of EYA1-SIX1-DNA complexes. Proc Natl Acad Sci U S A. 2004 May 25; 101(21):8090-5.
57	23840632	Song MH, Kwon TJ, Kim HR, Jeon JH, Baek JI, Lee WS, Kim UK, Choi JY. Mutational analysis of EYA1, SIX1 and SIX5 genes and strategies for management of hearing loss in patients with BOR/BO syndrome. PLoS One. 2013 Jun 28; 8(6):e67236.
58	10369266	Wallis DE, Roessler E, Hehr U, Nanni L, Wiltshire T, Richieri-Costa A, Gillessen-Kaesbach G, Zackai EH, Rommens J, Muenke M. Mutations in the homeodomain of the human SIX3 gene cause holoprosencephaly. Nat Genet. 1999 Jun; 22(2):196-8.
59	17357085	Hoskins BE, Cramer CH, Silvius D, Zou D, Raymond RM, Orten DJ, Kimberling WJ, Smith RJ, Weil D, Petit C, Otto EA, Xu PX, Hildebrandt F. Transcription factor SIX5 is mutated in patients with branchio-oto-renal syndrome. Am J Hum Genet. 2007 Apr; 80(4):800-4.
60	3562108	Sillence DO, Kozlowski K, Rogers JG, Sprague PL, Cullity GJ, Osborn RA. Atelosteogenesis: evidence for heterogeneity. Pediatr Radiol. 1987; 17(2):112-8.
61	7923357	Hästbacka J, de la Chapelle A, Mahtani MM, Clines G, Reeve-Daly MP, Daly M, Hamilton BA, Kusumi K, Trivedi B, Weaver A, Coloma A, Lovett M, Buckler A, Kaitila I, Lander ES. The diastrophic dysplasia gene encodes a novel sulfate transporter: positional cloning by fine-structure linkage disequilibrium mapping. Cell. 1994 Sep 23; 78(6):1073-87.
62	9973291	van Bokhoven H, Jung M, Smits AP, van Beersum S, Rüschendorf F, van Steensel M, Veenstra M, Tuerlings JH, Mariman EC, Brunner HG, Wienker TF, Reis A, Ropers HH, Hamel BC. Limb mammary syndrome: a new genetic disorder with mammary hypoplasia, ectrodactyly, and other Hand/Foot anomalies maps to human chromosome 3q27. Am J Hum Genet. 1999 Feb;64(2):538-46.
63	23638914	Langer L, Sulik K, Pevny L. Cleft Palate in a Mouse Model of SOX2 Haploinsufficiency. Cleft Palate Craniofac J. 2014 Jan;51(1):110-4.
64	7990924	Foster JW, Dominguez-Steglich MA, Guioli S, Kwok C, Weller PA, Stevanović M, Weissenbach J, Mansour S, Young ID, Goodfellow PNBrook JD, Schafer AJ. Campomelic dysplasia and autosomal sex reversal caused by mutations in an SRY-related gene. Nature. 1994 Dec 8; 372(6506):525-30.
65	8001137	Wagner T, Wirth J, Meyer J, Zabel B, Held M, Zimmer J, Pasantes J, Bricarelli FD, Keutel J, Hustert E, Wolf U, Tommerup N, Schempp W, Scherer G. Autosomal sex reversal and campomelic dysplasia are caused by mutations in and around the SRY-related gene SOX9. Cell. 1994 Dec 16; 79(6):1111-20.
66	19234473	Benko S, Fantes JA, Amiel J, Kleinjan DJ, Thomas S, Ramsay J, Jamshidi N, Essafi A, Heaney S, Gordon CT, McBride D, Golzio C, Fisher M, Perry P, Abadie V, Ayuso C, Holder-Espinasse M, Kilpatrick N, Lees MM, Picard A, Temple IK, Thomas P, Vazquez MP, Vekemans M, Roest Crollius H, Hastie ND, Munnich A, Etchevers HC, Pelet A, Farlie PG, Fitzpatrick DR, Lyonnet S. Highly conserved non-coding elements…
67	12668595	Packham EA, Brook JD. T-box genes in human disorders. Hum Mol Genet. 2003 Apr 1; 12 Spec No 1:R37-44.
68	14585638	Yagi H, Furutani Y, Hamada H, Sasaki T, Asakawa S, Minoshima S, Ichida F, Joo K, Kimura M, Imamura S, Kamatani N, Momma K, Takao A, Nakazawa M, Shimizu N, Matsuoka R. Role of TBX1 in human del22q11.2 syndrome. Lancet. 2003 Oct 25; 362(9393):1366-73.
69	8875242	Dixon MJ. Treacher Collins syndrome. Hum Mol Genet. 1996; 5 Spec No:1391-6.
70	8563749	The Treacher Collins Syndrome Collaborative Group. Positional cloning of a gene involved in the pathogenesis of Treacher Collins syndrome. Nat Genet. 1996 Feb; 12(2):130-6.
71	15731757	Loeys BL, Chen J, Neptune ER, Judge DP, Podowski M, Holm T, Meyers J, Leitch CC, Katsanis N, Sharifi N, Xu FL, Myers LA, Spevak PJ, Cameron DE, De Backer J, Hellemans J, Chen Y, Davis EC, Webb CL, Kress W, Coucke P, Rifkin DB, De Paepe AM, Dietz HC. A syndrome of altered cardiovascular, craniofacial, neurocognitive and skeletal development caused by mutations in TGFBR1 or TGFBR2. Nat Genet. 2005 …
72	10835638	Gripp KW, Wotton D, Edwards MC, Roessler E, Ades L, Meinecke P, Richieri-Costa A, Zackai EH, Massague J, Muenke M, Elledge SJ. Mutations in TGIF cause holoprosencephaly and link NODAL signalling to human neural axis determination. Nat Genet. 2000; 25(2):205–208.
73	3189394	Saal HM, Greenstein RM, Weinbaum PJ, Poole AE. Autosomal recessive Robinow-like syndrome with anterior chamber cleavage anomalies. Am J Med Genet. 1988 Jul; 30(3):709-18.
74	1856836	de Almeida JC, Reis DF, Llerena Júnior J, Barbosa Neto J, Pontes RL, Middleton S, Telles LF. Short stature, brachydactyly, and Peters' anomaly (Peters'-plus syndrome): confirmation of autosomal recessive inheritance. J Med Genet. 1991 Apr; 28(4):277-9.
75	12119218	Maillette de Buy Wenniger-Prick LJ, Hennekam RC. The Peters' plus syndrome: a review. Ann Genet. 2002 Apr-Jun; 45(2):97-103.
76	16598380	Nishiwaki T, Yamaguchi T, Zhao C, Amano H, Hankenson KD, Bornstein P, Toyama Y, Matsuo K. Reduced expression of thrombospondins and craniofacial dysmorphism in mice overexpressing Fra1. J Bone Miner Res. 2006 Apr; 21(4):596-604.
77	18720094	Heinonen TY, Maki M. Peters'-plus syndrome is a congenital disorder of glycosylation caused by a defect in the beta1,3-glucosyltransferase that modifies thrombospondin type 1 repeats. Ann Med. 2009; 41(1):2-10.
78	17586487	Coré N, Caubit X, Metchat A, Boned A, Djabali M, Fasano L. Tshz1 is required for axial skeleton, soft palate and middle ear development in mice. Dev Biol. 2007 Aug 15; 308(2):407-20.
79	19157891	Dostal A, Nemeckova J, Gaillyova R. The 18q deletion syndrome and analysis of the critical region for orofacial cleft at 18q22.3. J Craniomaxillofac Surg. 2009 Jul; 37(5):272-5.
80	22436304	Davidson TB, Sanchez-Lara PA, Randolph LM, Krieger MD, Wu SQ, Panigrahy A, Shimada H, Erdreich-Epstein A. Microdeletion del(22)(q12.2) encompassing the facial development-associated gene, MN1 (meningioma 1) in a child with Pierre-Robin sequence (including cleft palate) and neurofibromatosis 2 (NF2): a case report and review of the literature. BMC Med Genet. 2012 Mar 22; 13:19.
81	7783164	Wilkie AO, Yang SP, Summers D, Poole MD, Reardon W, Winter RM. Saethre-Chotzen syndrome associated with balanced translocations involving 7p21: three further families. J Med Genet. 1995 Mar; 32(3):174-80.
82	8988167	el Ghouzzi V, Le Merrer M, Perrin-Schmitt F, Lajeunie E, Benit P, Renier D, Bourgeois P, Bolcato-Bellemin AL, Munnich A, Bonaventure J. Mutations of the TWIST gene in the Saethre-Chotzen syndrome. Nat Genet. 1997 Jan; 15(1):42-6.
83	8988166	Howard TD, Paznekas WA, Green ED, Chiang LC, Ma N, Ortiz de Luna RI, Garcia Delgado C, Gonzalez-Ramos M, Kline AD, Jabs EW. Mutations in TWIST, a basic helix-loop-helix transcription factor, in Saethre-Chotzen syndrome. Nat Genet. 1997 Jan; 15(1):36-41.
84	21574244	Rorick NK, Kinoshita A, Weirather JL, Peyrard-Janvid M, de Lima RL, Dunnwald M, Shanske AL, Moretti-Ferreira D, Koillinen H, Kere J, Mansilla MA, Murray JC, Goudy SL, Schutte BC. Genomic strategy identifies a missense mutation in WD-repeat domain 65 (WDR65) in an individual with Van der Woude syndrome. Am J Med Genet A. 2011 Jun; 155A(6):1314-21.
85	9063753	Wright TJ, Ricke DO, Denison K, Abmayr S, Cotter PD, Hirschhorn K, Keinänen M, McDonald-McGinn D, Somer M, Spinner N, Yang-Feng T, Zackai E, Altherr MR. A transcript map of the newly defined 165 kb Wolf-Hirschhorn syndrome critical region. Hum Mol Genet. 1997 Feb ;6(2):317-24.
86	9618163	Stec I, Wright TJ, van Ommen GJ, de Boer PA, van Haeringen A, Moorman AF, Altherr MR, den Dunnen JT. WHSC1, a 90 kb SET domain-containing gene, expressed in early development and homologous to a Drosophila dysmorphy gene maps in the Wolf-Hirschhorn syndrome critical region and is fused to IgH in t(4;14) multiple myeloma. Hum Mol Genet. 1998 Jul; 7(7):1071-82.
87	10995514	Zollino M, Di Stefano C, Zampino G, Mastroiacovo P, Wright TJ, Sorge G, Selicorni A, Tenconi R, Zappalà A, Battaglia A, Di Rocco M, Palka G, Pallotta R, Altherr MR, Neri G. Genotype-phenotype correlations and clinical diagnostic criteria in Wolf-Hirschhorn syndrome. Am J Med Genet. 2000 Sep 18; 94(3):254-61.
88	17873117	Maas NM, Van Buggenhout G, Hannes F, Thienpont B, Sanlaville D, Kok K, Midro A, Andrieux J, Anderlid BM, Schoumans J, Hordijk R, Devriendt K, Fryns JP, Vermeesch JR. Genotype-phenotype correlation in 21 patients with Wolf-Hirschhorn syndrome using high resolution array comparative genome hybridisation (CGH). J Med Genet. 2008 Feb; 45(2):71-80.
89	25677622	Liu S, Higashihori N, Yahiro K, Moriyama K. Retinoic acid inhibits histone methyltransferase Whsc1 during palatogenesis. Biochem Biophys Res Commun. 2015 Mar 13; 458(3):525-30.
90	10409432	Wright TJ, Costa JL, Naranjo C, Francis-West P, Altherr MR. Comparative analysis of a novel gene from the Wolf-Hirschhorn/Pitt-Rogers-Danks syndrome critical region. Genomics. 1999 Jul 15; 59(2):203-12.
91	9771712	Brown SA, Warburton D, Brown LY, Yu CY, Roeder ER, Stengel-Rutkowski S, Hennekam RC, Muenke M. Holoprosencephaly due to mutations in ZIC2, a homologue of Drosophila odd-paired. Nat Genet. 1998 Oct; 20(2):180-3.
92	1594017	Bick D, Franco B, Sherins RJ, Heye B, Pike L, Crawford J, Maddalena A, Incerti B, Pragliola A, Meitinger T, Ballabio A. Brief report: intragenic deletion of the KALIG-1 gene in Kallmann's syndrome. N Engl J Med. 1992 Jun 25;326(26):1752-5.
93	12627230	Dodé C, Levilliers J, Dupont JM, De Paepe A, Le Dû N, Soussi-Yanicostas N, Coimbra RS, Delmaghani S, Compain-Nouaille S, Baverel F, Pêcheux C, Le Tessier D, Cruaud C, Delpech M, Speleman F,Vermeulen S, Amalfitano A, Bachelot Y, Bouchard P, Cabrol S, Carel JC, Delemarre-van de Waal H,Goulet-Salmon B, Kottler ML, Richard O, Sanchez-Franco F, Saura R, Young J, Petit C, Hardelin JP. Loss-of-function …
94	16061567	Kim HG, Herrick SR, Lemyre E, Kishikawa S, Salisz JA, Seminara S, MacDonald ME, Bruns GA, Morton CC, Quade BJ, Gusella JF. Hypogonadotropic hypogonadism and cleft lip and palate caused by a balanced translocation producing haploinsufficiency for FGFR1. J Med Genet. 2005 Aug;42(8):666-72.
95	17366557	Riley BM, Schultz RE, Cooper ME, Goldstein-McHenry T, Daack-Hirsch S, Lee KT, Dragan E, Vieira AR,Lidral AC, Marazita ML, Murray JC. A genome-wide linkage scan for cleft lip and cleft palate identifies a novel locus on 8p11-23. Am J Med Genet A. 2007 Apr 15;143A(8):846-52.
96	19816260	Stoler JM, Rosen H, Desai U, Mulliken JB, Meara JG, Rogers GF. Cleft palate in Pfeiffer syndrome. J Craniofac Surg. 2009 Sep;20(5):1375-7.
97	23812909	Simonis N, Migeotte I, Lambert N, Perazzolo C, de Silva DC, Dimitrov B, Heinrichs C, Janssens S, Kerr B,Mortier G, Van Vliet G, Lepage P, Casimir G, Abramowicz M, Smits G, Vilain C. FGFR1 mutations cause Hartsfield syndrome, the unique association of holoprosencephaly and ectrodactyly. J Med Genet. 2013 Sep;50(9):585-92.
98	7987400	Reardon W, Winter RM, Rutland P, Pulleyn LJ, Jones BM, Malcolm S. Mutations in the fibroblast growth factor receptor 2 gene cause Crouzon syndrome. Nat Genet. 1994 Sep;8(1):98-103.
99	7719344	Wilkie AO, Slaney SF, Oldridge M, Poole MD, Ashworth GJ, Hockley AD, Hayward RD, David DJ, Pulleyn LJ, Rutland P, Malcolm S, Winter RM, Reardon W. Apert syndrome results from localized mutations of FGFR2 and is allelic with Crouzon syndrome. Nat Genet. 1995 Feb;9(2):165-72.
100	8651276	Slaney SF, Oldridge M, Hurst JA, Moriss-Kay GM, Hall CM, Poole MD, Wilkie AO. Differential effects of FGFR2 mutations on syndactyly and cleft palate in Apert syndrome. Am J Hum Genet. 1996 May;58(5):923-32.
101	11165488	Bachler M, Neubüser A. Expression of members of the Fgf family and their receptors during midfacial development. Mech Dev. 2001 Feb;100(2):313-6.
102	15199404	Rice R, Spencer-Dene B, Connor EC, Gritli-Linde A, McMahon AP, Dickson C, Thesleff I, Rice DP. Disruption of Fgf10/Fgfr2b-coordinated epithelial-mesenchymal interactions causes cleft palate. J Clin Invest. 2004 Jun;113(12):1692-700.
103	16526917	Freitas EC, Nascimento SR, de Mello MP, Gil-da-Silva-Lopes VL. Q289P mutation in FGFR2 gene causes Saethre-Chotzen syndrome: some considerations about familial heterogeneity. Cleft Palate Craniofac J. 2006 Mar;43(2):142-7.
104	18634775	Thomason HA, Dixon MJ, Dixon J. Facial clefting in Tp63 deficient mice results from altered Bmp4, Fgf8 and Shh signaling. Dev Biol. 2008 Sep 1;321(1):273-82.
105	20463092	Trarbach EB, Abreu AP, Silveira LF, Garmes HM, Baptista MT, Teles MG, Costa EM, Mohammadi M, Pitteloud N, Mendonca BB, Latronico AC. Nonsense mutations in FGF8 gene causing different degrees of human gonadotropin-releasing deficiency. J Clin Endocrinol Metab. 2010 Jul;95(7):3491-6.
106	25257335	Peltekova IT, Hurteau-Millar J, Armour CM. Novel interstitial deletion of 10q24.3-25.1 associated with multiple congenital anomalies including lobar holoprosencephaly, cleft lip and palate, and hypoplastic kidneys. Am J Med Genet A. 2014 Dec;164A(12):3132-6.
107	25391604	Simioni M, Araujo TK, Monlleo IL, Maurer-Morelli CV, Gil-da-Silva-Lopes VL. Investigation of genetic factors underlying typical orofacial clefts: mutational screening and copy number variation. J Hum Genet. 2015 Jan;60(1):17-25.
108	9697705	Clifton-Bligh RJ, Wentworth JM, Heinz P, Crisp MS, John R, Lazarus JH, Ludgate M, Chatterjee VK. Mutation of the gene encoding human TTF-2 associated with thyroid agenesis, cleft palate and choanal atresia. Nat Genet. 1998 Aug;19(4):399-401.
109	9697704	De Felice M, Ovitt C, Biffali E, Rodriguez-Mallon A, Arra C, Anastassiadis K, Macchia PE, Mattei MG, Mariano A, Schöler H, Macchia V, Di Lauro R. A mouse model for hereditary thyroid dysgenesis and cleft palate. Nat Genet. 1998 Aug;19(4):395-8.
110	12165566	Castanet M, Park SM, Smith A, Bost M, Léger J, Lyonnet S, Pelet A, Czernichow P, Chatterjee K, Polak M. A novel loss-of-function mutation in TTF-2 is associated with congenital hypothyroidism, thyroid agenesis and cleft palate. Hum Mol Genet. 2002 Aug 15;11(17):2051-9.
111	19779022	Moreno LM, Mansilla MA, Bullard SA, Cooper ME, Busch TD, Machida J, Johnson MK, Brauer D, Krahn K, Daack-Hirsch S, L'heureux J, Valencia-Ramirez C, Rivera D, López AM, Moreno MA, Hing A, Lammer EJ, Jones M, Christensen K, Lie RT, Jugessur A, Wilcox AJ, Chines P, Pugh E, Doheny K, Arcos-Burgos M, Marazita ML, Murray JC, Lidral AC. FOXE1 association with both isolated cleft lip with or without clef…
112	22304410	Meng T, Shi JY, Wu M, Wang Y, Li L, Liu Y, Zheng Q, Huang L, Shi B. Overexpression of mouse TTF-2 gene causes cleft palate. J Cell Mol Med. 2012 Oct;16(10):2362-8.
113	24563486	Ludwig KU, Böhmer AC, Rubini M, Mossey PA, Herms S, Nowak S, Reutter H, Alblas MA, Lippke B, Barth S, Paredes-Zenteno M, Muñoz-Jimenez SG, Ortiz-Lopez R, Kreusch T, Hemprich A, Martini M, Braumann B, Jäger A, Pötzsch B, Molloy A, Peterlin B, Hoffmann P, Nöthen MM, Rojas-Martinez A, Knapp M, Steegers-Theunissen RP, Mangold E. Strong association of variants around FOXE1 and orofacial clefting. J De…
114	11810291	Scapoli L, Martinelli M, Pezzetti F, Carinci F, Bodo M, Tognon M, Carinci P. Linkage disequilibrium between GABRB3 gene and nonsyndromic familial cleft lip with or without cleft palate. Hum Genet. 2002 Jan;110(1):15-20.
115	12606284	Hagiwara N, Katarova Z, Siracusa LD, Brilliant MH. Nonneuronal expression of the GABA(A) beta3 subunit gene is required for normal palate development in mice. Dev Biol. 2003 Feb 1;254(1):93-101.
116	18452349	Inoue H, Kayano S, Aoki Y, Kure S, Yamada A, Hata A, Matsubara Y, Suzuki Y. Association of the GABRB3 gene with nonsyndromic oral clefts. Cleft Palate Craniofac J. 2008 May;45(3):261-6.
117	18837046	Vieira AR, Howe A, Murray JC. Studies of gamma-aminobutyric acid type A receptor beta3 (GABRB3) and glutamic acid decarboxylase 67 (GAD67) with oral clefts. Am J Med Genet A. 2008 Nov 1;146A(21):2828-30.
118	23438326	Filézio MR, Bagordakis E, de Aquino SN, Pereira Messetti AC, Martelli-Júnior H, Swerts MS, Graner E, Coletta RD, Paranaíba LM. Polymorphisms in GABRB3 and oral clefting in the Brazilian population. DNA Cell Biol. 2013 Mar;32(3):125-9.
119	9177246	Asada H, Kawamura Y, Maruyama K, Kume H, Ding RG, Kanbara N, Kuzume H, Sanbo M, Yagi T, Obata K. Cleft palate and decreased brain gamma-aminobutyric acid in mice lacking the 67-kDa isoform of glutamic acid decarboxylase. Proc Natl Acad Sci U S A. 1997 Jun 10;94(12):6496-9.
120	15103710	Kanno K, Suzuki Y, Yamada A, Aoki Y, Kure S, Matsubara Y. Association between nonsyndromic cleft lip with or without cleft palate and the glutamic acid decarboxylase 67 gene in the Japanese population. Am J Med Genet A. 2004 May 15;127A(1):11-6.
121	17849453	Iseki S, Ishii-Suzuki M, Tsunekawa N, Yamada Y, Eto K, Obata K. Experimental induction of palate shelf elevation in glutamate decarboxylase 67-deficient mice with cleft palate due to vertically oriented palatal shelf. Birth Defects Res A Clin Mol Teratol. 2007 Oct;79(10):688-95.
122	21204792	Bertolacini CD, Ribeiro-Bicudo LA, Petrin A, Richieri-Costa A, Murray JC. Clinical findings in patients with GLI2 mutations--phenotypic variability. Clin Genet. 2012 Jan;81(1):70-5.
123	14581620	Roessler E, Du YZ, Mullor JL, Casas E, Allen WP, Gillessen-Kaesbach G, Roeder ER, Ming JE, Ruiz i Altaba A, Muenke M. Loss-of-function mutations in the human GLI2 gene are associated with pituitary anomalies and holoprosencephaly-like features. Proc Natl Acad Sci U S A. 2003 Nov 11;100(23):13424-9.
124	20685856	França MM, Jorge AA, Carvalho LR, Costalonga EF, Vasques GA, Leite CC, Mendonca BB, Arnhold IJ. Novel heterozygous nonsense GLI2 mutations in patients with hypopituitarism and ectopic posterior pituitary lobe without holoprosencephaly. J Clin Endocrinol Metab. 2010 Nov;95(11):E384-91.
125	22106008	Kevelam SH, van Harssel JJ, van der Zwaag B, Smeets HJ, Paulussen AD, Lichtenbelt KD. A patient with a mild holoprosencephaly spectrum phenotype and heterotaxy and a 1.3 Mb deletion encompassing GLI2. Am J Med Genet A. 2012 Jan;158A(1):166-73.
126	24744436	Bear KA, Solomon BD, Antonini S, Arnhold IJ, França MM, Gerkes EH, Grange DK, Hadley DW, Jääskeläinen J, Paulo SS, Rump P, Stratakis CA, Thompson EM, Willis M, Winder TL, Jorge AA, Roessler E, Muenke M. Pathogenic mutations in GLI2 cause a specific phenotype that is distinct from holoprosencephaly. J Med Genet. 2014 Jun;51(6):413-8.
127	12219090	Kondo S, Schutte BC, Richardson RJ, Bjork BC, Knight AS, Watanabe Y, Howard E, de Lima RL, Daack-Hirsch S, Sander A, McDonald-McGinn DM, Zackai EH, Lammer EJ, Aylsworth AS, Ardinger HH, Lidral AC, Pober BR, Moreno L, Arcos-Burgos M, Valencia C, Houdayer C, Bahuau M, Moretti-Ferreira D, Richieri-Costa A, Dixon MJ, Murray JC. Mutations in IRF6 cause Van der Woude and popliteal pterygium syndromes.
128	15317890	Zucchero TM, Cooper ME, Maher BS, Daack-Hirsch S, Nepomuceno B, Ribeiro L, Caprau D, Christensen K, Suzuki Y, Machida J, Natsume N, Yoshiura K, Vieira AR, Orioli IM, Castilla EE, Moreno L, Arcos-Burgos M, Lidral AC, Field LL, Liu YE, Ray A, Goldstein TH, Schultz RE, Shi M, Johnson MK, Kondo S, Schutte BC, Marazita ML, Murray JC. Interferon regulatory factor 6 (IRF6) gene variants and the risk of …
129	17041601	Ingraham CR, Kinoshita A, Kondo S, Yang B, Sajan S, Trout KJ, Malik MI, Dunnwald M, Goudy SL, Lovett M, Murray JC, Schutte BC. Abnormal skin, limb and craniofacial morphogenesis in mice deficient for interferon regulatory factor 6 (Irf6). Nat Genet. 2006 Nov;38(11):1335-40.
130	17438386	Park JW, McIntosh I, Hetmanski JB, Jabs EW, Vander Kolk CA, Wu-Chou YH, Chen PK, Chong SS, Yeow V, Jee SH, Park BY, Fallin MD, Ingersoll R, Scott AF, Beaty TH. Association between IRF6 and nonsyndromic cleft lip with or without cleft palate in four populations. Genet Med. 2007 Apr;9(4):219-27.
131	16096995	Blanton SH, Cortez A, Stal S, Mulliken JB, Finnell RH, Hecht JT. Variation in IRF6 contributes to nonsyndromic cleft lip and palate. Am J Med Genet A. 2005 Sep 1;137A(3):259-62.
132	22863734	Ludwig KU, Mangold E, Herms S, Nowak S, Reutter H, Paul A, Becker J, Herberz R, AlChawa T, Nasser E, Böhmer AC, Mattheisen M, Alblas MA, Barth S, Kluck N, Lauster C, Braumann B, Reich RH, Hemprich A, Pötzsch S, Blaumeiser B, Daratsianos N, Kreusch T, Murray JC, Marazita ML, Ruczinski I, Scott AF, Beaty TH, Kramer FJ, Wienker TF, Steegers-Theunissen RP, Rubini M, Mossey PA, Hoffmann P, Lange C, Ci…
133	17163532	Erdogan F, Ullmann R, Chen W, Schubert M, Adolph S, Hultschig C, Kalscheuer V, Ropers HH, Spaich C, Tzschach A. Characterization of a 5.3 Mb deletion in 15q14 by comparative genomic hybridization using a whole genome "tiling path" BAC array in a girl with heart defect, cleft palate, and developmental delay. Am J Med Genet A. 2007 Jan 15;143A(2):172-8.
134	20425846	Crowley MA, Conlin LK, Zackai EH, Deardorff MA, Thiel BD, Spinner NB. Further evidence for the possible role of MEIS2 in the development of cleft palate and cardiac septum. Am J Med Genet A. 2010 May;152A(5):1326-7.
135	24678003	Johansson S, Berland S, Gradek GA, Bongers E, de Leeuw N, Pfundt R, Fannemel M, Rødningen O, Brendehaug A, Haukanes BI, Hovland R, Helland G, Houge G. Haploinsufficiency of MEIS2 is associated with orofacial clefting and learning disability. Am J Med Genet A. 2014 Jul;164A(7):1622-6.
136	25712757	Louw JJ, Corveleyn A, Jia Y, Hens G, Gewillig M, Devriendt K. MEIS2 involvement in cardiac development, cleft palate, and intellectual disability. Am J Med Genet A. 2015 May;167A(5):1142-6.
137	7914451	Satokata I, Maas R. Msx1 deficient mice exhibit cleft palate and abnormalities of craniofacial and tooth development. Nat Genet. 1994 Apr;6(4):348-56.
138	9683588	Lidral AC, Romitti PA, Basart AM, Doetschman T, Leysens NJ, Daack-Hirsch S, Semina EV, Johnson LR, Machida J, Burds A, Parnell TJ, Rubenstein JL, Murray JC. Association of MSX1 and TGFB3 with nonsyndromic clefting in humans. Am J Hum Genet. 1998 Aug;63(2):557-68.
139	10742093	van den Boogaard MJ, Dorland M, Beemer FA, van Amstel HK. MSX1 mutation is associated with orofacial clefting and tooth agenesis in humans. Nat Genet. 2000 Apr;24(4):342-3.
140	12807959	Jezewski PA, Vieira AR, Nishimura C, Ludwig B, Johnson M, O'Brien SE, Daack-Hirsch S, Schultz RE, Weber A, Nepomucena B, Romitti PA, Christensen K, Orioli IM, Castilla EE, Machida J, Natsume N, Murray JC. Complete sequencing shows a role for MSX1 in non-syndromic cleft lip and palate. J Med Genet. 2003 Jun;40(6):399-407.
141	15354328	Suzuki Y, Jezewski PA, Machida J, Watanabe Y, Shi M, Cooper ME, Viet le T, Nguyen TD, Hai H, Natsume N, Shimozato K, Marazita ML, Murray JC. In a Vietnamese population, MSX1 variants contribute to cleft lip and palate. Genet Med. 2004 May-Jun;6(3):117-25.
142	16723652	Modesto A, Moreno LM, Krahn K, King S, Lidral AC. MSX1 and orofacial clefting with and without tooth agenesis. J Dent Res. 2006 Jun;85(6):542-6.
143	8681379	Hahn H, Wicking C, Zaphiropoulous PG, Gailani MR, Shanley S, Chidambaram A, Vorechovsky I, Holmberg E, Unden AB, Gillies S, Negus K, Smyth I, Pressman C, Leffell DJ, Gerrard B, Goldstein AM, Dean M, Toftgard R, Chenevix-Trench G, Wainwright B, Bale AE. Mutations of the human homolog of Drosophila patched in the nevoid basal cell carcinoma syndrome. Cell. 1996 Jun 14;85(6):841-51. PMID:
144	8658145	Johnson RL, Rothman AL, Xie J, Goodrich LV, Bare JW, Bonifas JM, Quinn AG, Myers RM, Cox DR, Epstein EH Jr, Scott MP. Human homolog of patched, a candidate gene for the basal cell nevus syndrome. Science. 1996 Jun 14;272(5268):1668-71.
145	11941477	Ming JE, Kaupas ME, Roessler E, Brunner HG, Golabi M, Tekin M, Stratton RF, Sujansky E, Bale SJ, Muenke M. Mutations in PATCHED-1, the receptor for SONIC HEDGEHOG, are associated with holoprosencephaly. Hum Genet. 2002 Apr;110(4):297-301.
146	16405370	Mansilla MA, Cooper ME, Goldstein T, Castilla EE, Lopez Camelo JS, Marazita ML, Murray JC. Contributions of PTCH gene variants to isolated cleft lip and palate. Cleft Palate Craniofac J. 2006 Jan;43(1):21-9.
147	19937600	Carter TC, Molloy AM, Pangilinan F, Troendle JF, Kirke PN, Conley MR, Orr DJ, Earley M, McKiernan E, Lynn EC, Doyle A, Scott JM, Brody LC, Mills JL. Testing reported associations of genetic risk factors for oral clefts in a large Irish study population. Birth Defects Res A Clin Mol Teratol. 2010 Feb;88(2):84-93.
148	23900075	Metzis V, Courtney AD, Kerr MC, Ferguson C, Rondón Galeano MC, Parton RG, Wainwright BJ, Wicking C. Patched1 is required in neural crest cells for the prevention of orofacial clefts. Hum Mol Genet. 2013 Dec 15;22(24):5026-35.
149	10932188	Suzuki K, Hu D, Bustos T, Zlotogora J, Richieri-Costa A, Helms JA, Spritz RA. Mutations of PVRL1, encoding a cell-cell adhesion molecule/herpesvirus receptor, in cleft lip/palate-ectodermal dysplasia. Nat Genet. 2000 Aug;25(4):427-30.
150	11559849	Sözen MA, Suzuki K, Tolarova MM, Bustos T, Fernández Iglesias JE, Spritz RA. Mutation of PVRL1 is associated with sporadic, non-syndromiccleft lip/palate in northern Venezuela. Nat Genet. 2001 Oct;29(2):141-2.
151	16122939	Turhani D, Item CB, Watzinger E, Sinko K, Watzinger F, Lauer G, Ewers R. Mutation analysis of CLPTM 1 and PVRL 1 genes in patients with non-syndromic clefts of lip, alveolus and palate. J Craniomaxillofac Surg. 2005 Oct;33(5):301-6.
152	17089422	Avila JR, Jezewski PA, Vieira AR, Orioli IM, Castilla EE, Christensen K, Daack-Hirsch S, Romitti PA, Murray JC. PVRL1 variants contribute to non-syndromic cleft lip and palate in multiple populations. Am J Med Genet A. 2006 Dec 1;140(23):2562-70.
153	16674562	Scapoli L, Palmieri A, Martinelli M, Vaccari C, Marchesini J, Pezzetti F, Baciliero U, Padula E, Carinci P,Carinci F. Study of the PVRL1 gene in Italian nonsyndromic cleft lip patients with or without cleft palate. Ann Hum Genet. 2006 May;70(Pt 3):410-3.
154	19715471	Sözen MA, Hecht JT, Spritz RA. Mutation analysis of the PVRL1 gene in caucasians with nonsyndromic cleft lip/palate. Genet Test Mol Biomarkers. 2009 Oct;13(5):617-21.
155	12915443	FitzPatrick DR, Carr IM, McLaren L, Leek JP, Wightman P, Williamson K, Gautier P, McGill N, Hayward C,Firth H, Markham AF, Fantes JA, Bonthron DT. Identification of SATB2 as the cleft palate gene on 2q32-q33. Hum Mol Genet. 2003 Oct 1;12(19):2491-501.
156	16953426	Beaty TH, Hetmanski JB, Fallin MD, Park JW, Sull JW, McIntosh I, Liang KY, Vanderkolk CA, Redett RJ,Boyadjiev SA, Jabs EW, Chong SS, Cheah FS, Wu-Chou YH, Chen PK, Chiu YF, Yeow V, Ng IS, Cheng J, Huang S, Ye X, Wang H, Ingersoll R, Scott AF. Analysis of candidate genes on chromosome 2 in oral cleft case-parenttrios from three populations. Hum Genet. 2006 Nov;120(4):501-18.
157	16960803	Britanova O, Depew MJ, Schwark M, Thomas BL, Miletich I, Sharpe P, Tarabykin V. Satb2 haploinsufficiency phenocopies 2q32-q33 deletions, whereas loss suggests a fundamental role in the coordination of jaw development. Am J Hum Genet. 2006 Oct;79(4):668-78.
158	16751105	Dobreva G, Chahrour M, Dautzenberg M, Chirivella L, Kanzler B, Fariñas I, Karsenty G, Grosschedl R. SATB2 is a multifunctional determinant of craniofacial patterning and osteoblast differentiation. Cell. 2006 Jun 2;125(5):971-86.
159	17377962	Leoyklang P, Suphapeetiporn K, Siriwan P, Desudchit T, Chaowanapanja P, Gahl WA, Shotelersuk V. Heterozygous nonsense mutation SATB2 associated with cleft palate, osteoporosis, and cognitive defects. Hum Mutat. 2007 Jul;28(7):732-8.
160	24363063	Rainger JK, Bhatia S, Bengani H, Gautier P, Rainger J, Pearson M, Ansari M, Crow J, Mehendale F,Palinkasova B, Dixon MJ, Thompson PJ, Matarin M, Sisodiya SM, Kleinjan DA, Fitzpatrick DR. Disruption of SATB2 or its long-range cis-regulation by SOX9 causes a syndromic form of Pierre Robin sequence. Hum Mol Genet. 2014 May 15;23(10):2569-79.
161	11559848	Braybrook C, Doudney K, Marçano AC, Arnason A, Bjornsson A, Patton MA, Goodfellow PJ, Moore GE, Stanier P. The T-box transcription factor gene TBX22 is mutated in X-linkedcleft palate and ankyloglossia. Nat Genet. 2001 Oct;29(2):179-83.
162	12374769	Braybrook C, Lisgo S, Doudney K, Henderson D, Marçano AC, Strachan T, Patton MA, Villard L, Moore GE, Stanier P, Lindsay S. Craniofacial expression of human and murine TBX22 correlates with the cleft palate and ankyloglossia phenotype observed in CPX patients. Hum Mol Genet. 2002 Oct 15;11(22):2793-804.
163	14729838	Marçano AC, Doudney K, Braybrook C, Squires R, Patton MA, Lees MM, Richieri-Costa A, Lidral AC, Murray JC, Moore GE, Stanier P. TBX22 mutations are a frequent cause of cleft palate. J Med Genet. 2004 Jan;41(1):68-74.
164	17868388	Suphapeetiporn K, Tongkobpetch S, Siriwan P, Shotelersuk V. TBX22 mutations are a frequent cause of non-syndromic cleftpalate in the Thai population. Clin Genet. 2007 Nov;72(5):478-83.
165	22784330	Pauws E, Peskett E, Boissin C, Hoshino A, Mengrelis K, Carta E, Abruzzo MA, Lees M, Moore GE, Erickson RP, Stanier P. X-linked CHARGE-like Abruzzo-Erickson syndrome and classiccleft palate with ankyloglossia result from TBX22 splicing mutations. Clin Genet. 2013 Apr;83(4):352-8.
166	25918826	Gurramkonda VB, Hussain SA, Murthy J, Lakkakula BV. Two promoter polymorphisms in TBX22 are associated with the risk of NSCLP in Indian women. Clin Dysmorphol. 2015 Apr 22.
167	8622765	Schorle H, Meier P, Buchert M, Jaenisch R, Mitchell PJ. Transcription factor AP-2 essential for cranial closure and craniofacial development. Nature. 1996 May 16;381(6579):235-8.
168	18423521	Milunsky JM, Maher TA, Zhao G, Roberts AE, Stalker HJ, Zori RT, Burch MN, Clemens M, Mulliken JB,Smith R, Lin AE. TFAP2A mutations result in branchio-oculo-facial syndrome. Am J Hum Genet. 2008 May;82(5):1171-7.
169	18836445	Rahimov F, Marazita ML, Visel A, Cooper ME, Hitchler MJ, Rubini M, Domann FE, Govil M, Christensen K,Bille C, Melbye M, Jugessur A, Lie RT, Wilcox AJ, Fitzpatrick DR, Green ED, Mossey PA, Little J, Steegers-Theunissen RP, Pennacchio LA, Schutte BC, Murray JC. Disruption of an AP-2alpha binding site in an IRF6 enhancer is associated with cleft lip. Nat Genet. 2008 Nov;40(11):1341-7.
170	19795528	Lin AE, Yuzuriha S, McLean S, Mulliken JB. Lesser forms of cleft lip associated with the branchio-oculo-facial syndrome. J Craniofac Surg. 2009 Mar;20 Suppl 1:608-11.
171	20500056	Li W, Puertollano R, Bonifacino JS, Overbeek PA, Everett ET. Disruption of the murine Ap2β1 gene causes nonsyndromic cleft palate. Cleft Palate Craniofac J. 2010 Nov;47(6):566-73.
172	21781438	Martinelli M, Masiero E, Carinci F, Morselli PG, Palmieri A, Girardi A, Baciliero U, Scapoli L. Evidence of an involvement of TFAP2A gene in non-syndromiccleft lip with or without cleft palate: an Italian study. Int J Immunopathol Pharmacol. 2011 Apr-Jun;24(2 Suppl):7-10.
173	8737655	Maas SM, de Jong TP, Buss P, Hennekam RC. EEC syndrome and genitourinary anomalies: an update. Am J Med Genet. 1996 Jun 14;63(3):472-8.
174	10535733	Celli J, Duijf P, Hamel BC, Bamshad M, Kramer B, Smits AP, Newbury-Ecob R, Hennekam RC, Van Buggenhout G, van Haeringen A, Woods CG, van Essen AJ, de Waal R, Vriend G, Haber DA, Yang A,McKeon F, Brunner HG, van Bokhoven H. Heterozygous germline mutations in the p53 homolog p63 are the cause of EEC syndrome. Cell. 1999 Oct 15;99(2):143-53.
175	11159940	McGrath JA, Duijf PH, Doetsch V, Irvine AD, de Waal R, Vanmolkot KR, Wessagowit V, Kelly A, Atherton DJ, Griffiths WA, Orlow SJ, van Haeringen A, Ausems MG, Yang A, McKeon F, Bamshad MA, Brunner HG,Hamel BC, van Bokhoven H. Hay-Wells syndrome is caused by heterozygous missense mutations in the SAM domain of p63. Hum Mol Genet. 2001 Feb 1;10(3):221-9.
176	16740912	Leoyklang P, Siriwan P, Shotelersuk V. A mutation of the p63 gene in non-syndromic cleft lip. J Med Genet. 2006 Jun;43(6):e28.
177	17224651	Rinne T, Brunner HG, van Bokhoven H. p63-associated disorders. Cell Cycle. 2007 Feb 1;6(3):262-8. Epub 2007 Feb 3.
178	19049519	Scapoli L, Martinelli M, Arlotti M, Palmieri A, Masiero E, Pezzetti F, Carinci F. Genes causing clefting syndromes as candidates for non-syndromic cleft lip with or without cleft palate: a family-based association study. Eur J Oral Sci. 2008 Dec;116(6):507-11.
179	10601036	Hallonet M, Hollemann T, Pieler T, Gruss P. Vax1, a novel homeobox-containing gene, directs development of the basal forebrain and visual system. Genes Dev. 1999 Dec 1;13(23):3106-14.
180	22095910	Slavotinek AM, Chao R, Vacik T, Yahyavi M, Abouzeid H, Bardakjian T, Schneider A, Shaw G, Sherr EH, Lemke G, Youssef M, Schorderet DF. VAX1 mutation associated with microphthalmia, corpus callosum agenesis, and orofacial clefting: the first description of a VAX1phenotype in humans. Hum Mutat. 2012 Feb;33(2):364-8.
181	23463464	Butali A, Suzuki S, Cooper ME, Mansilla AM, Cuenco K, Leslie EJ, Suzuki Y, Niimi T, Yamamoto M, Ayanga G, Erkhembaatar T, Furukawa H, Fujiwawa K, Imura H, Petrin AL, Natsume N, Beaty TH, Marazita ML, Murray JC. Replication of genome wide association identified candidate genes confirm the role of common and rare variants in PAX7 andVAX1 in the etiology of nonsyndromic CL(P). Am J Med Genet A. 2013…
182	25171615	Zawiślak A, Woźniak K, Jakubowska A, Lubiński J, Kawala B, Znamirowska-Bajowska A. Polymorphic variants in VAX1 gene (rs7078160) and BMP4 gene (rs762642) and the risk of non-syndromic orofacial clefts in the Polish population. Dev Period Med. 2014;18(1):16-22.
183	14872406	Niemann S, Zhao C, Pascu F, Stahl U, Aulepp U, Niswander L, Weber JL, Müller U. Homozygous WNT3 mutation causes tetra-amelia in a large consanguineous family. Am J Hum Genet. 2004 Mar;74(3):558-63.
184	20890934	Menezes R, Letra A, Kim AH, Küchler EC, Day A, Tannure PN, Gomes da Motta L, Paiva KB, Granjeiro JM, Vieira AR. Studies with Wnt genes and nonsyndromic cleft lip and palate. Birth Defects Res A Clin Mol Teratol. 2010 Nov;88(11):995-1000.
185	20932509	Yao T, Yang L, Li PQ, Wu H, Xie HB, Shen X, Xie XD. Association of Wnt3A gene variants with non-syndromic cleft lip with or without cleft palate in Chinese population. Arch Oral Biol. 2011 Jan;56(1):73-8.
186	22288914	Mostowska A, Hozyasz KK, Biedziak B, Wojcicki P, Lianeri M, Jagodzinski PP. Genotype and haplotype analysis of WNT genes in non-syndromic cleft lip with or without cleft palate. Eur J Oral Sci. 2012 Feb;120(1):1-8.
187	20436469	Beaty TH, Murray JC, Marazita ML, Munger RG, Ruczinski I, Hetmanski JB, Liang KY, Wu T, Murray T, Fallin MD, Redett RA, Raymond G, Schwender H, Jin SC, Cooper ME, Dunnwald M, Mansilla MA, Leslie E, Bullard S, Lidral AC, Moreno LM, Menezes R, Vieira AR, Petrin A, Wilcox AJ, Lie RT, Jabs EW, Wu-Chou YH, Chen PK, Wang H, Ye X, Huang S, Yeow V, Chong SS, Jee SH, Shi B, Christensen K, Melbye M, Doheny…
188	23167473	Fontoura C, Silva RM, Granjeiro JM, Letra A. Further evidence of association of the ABCA4 gene with cleftlip/palate. Eur J Oral Sci. 2012 Dec;120(6):553-7.
189	22753311	Lennon CJ, Birkeland AC, Nuñez JA, Su GH, Lanzano P, Guzman E, Celis K, Eisig SB, Hoffman D, Rendon MT, Ostos H, Chung WK, Haddad J Jr. Association of candidate genes with nonsyndromic clefts in Honduran and Colombian populations. Laryngoscope. 2012 Sep;122(9):2082-7.
190	23512105	Beaty TH, Taub MA, Scott AF, Murray JC, Marazita ML, Schwender H, Parker MM, Hetmanski JB, Balakrishnan P, Mansilla MA, Mangold E, Ludwig KU, Noethen MM, Rubini M, Elcioglu N, Ruczinski I. Confirming genes influencing risk to cleft lip with/without cleft palate in a case-parent trio study. Hum Genet. 2013 Jul;132(7):771-81.
191	25081408	Butali A, Mossey P, Adeyemo W, Eshete M, Gaines L, Braimah R, Aregbesola B, Rigdon J, Emeka C,Olutayo J, Ogunlewe O, Ladeinde A, Abate F, Hailu T, Mohammed I, Gravem P, Deribew M, Gesses M,Adeyemo A, Marazita M, Murray J. Rare functional variants in genome-wide association identified candidate genes for nonsyndromic clefts in the African population. Am J Med Genet A. 2014 Oct;164A(10):2567-71.
192	15602753	Chevrier C, Perret C, Bahuau M, Nelva A, Herman C, Francannet C, Robert-Gnansia E, Cordier S. Interaction between the ADH1C polymorphism and maternal alcohol intake in the risk of nonsyndromic oral clefts: an evaluation of the contribution of child and maternal genotypes. Birth Defects Res A Clin Mol Teratol. 2005 Feb;73(2):114-22.
193	19401770	Jugessur A, Shi M, Gjessing HK, Lie RT, Wilcox AJ, Weinberg CR, Christensen K, Boyles AL, Daack-Hirsch S, Trung TN, Bille C, Lidral AC, Murray JC. Genetic determinants of facial clefting: analysis of 357 candidate genes using two national cleft studies from Scandinavia. PLoS One. 2009;4(4):e5385.
194	20810466	Boyles AL, DeRoo LA, Lie RT, Taylor JA, Jugessur A, Murray JC, Wilcox AJ. Maternal alcohol consumption, alcohol metabolism genes, and the risk of oral clefts: a population-based case-control study in Norway, 1996-2001. Am J Epidemiol. 2010 Oct 15;172(8):924-31.
195	23008150	Leslie EJ, Mansilla MA, Biggs LC, Schuette K, Bullard S, Cooper M, Dunnwald M, Lidral AC, Marazita ML, Beaty TH, Murray JC. Expression and mutation analyses implicate ARHGAP29 as the etiologic gene for the cleft lip with or without cleft palatelocus identified by genome-wide association onchromosome 1p22. Birth Defects Res A Clin Mol Teratol. 2012 Nov;94(11):934-42.
196	25512736	Chandrasekharan D, Ramanathan A. Identification of a novel heterozygous truncation mutation in exon 1 of ARHGAP29 in an Indian subject with nonsyndromic cleft lip with cleft palate. Eur J Dent. 2014 Oct;8(4):528-32.
197	25163644	Letra A, Maili L, Mulliken JB, Buchanan E, Blanton SH, Hecht JT. Further evidence suggesting a role for variation in ARHGAP29variants in nonsyndromic cleft lip/palate. Birth Defects Res A Clin Mol Teratol. 2014 Sep;100(9):679-85.
198	21671386	Sahoo T, Theisen A, Sanchez-Lara PA, Marble M, Schweitzer DN, Torchia BS, Lamb AN, Bejjani BA,Shaffer LG, Lacassie Y. Microdeletion 20p12.3 involving BMP2 contributes to syndromic forms ofcleft palate. Am J Med Genet A. 2011 Jul;155A(7):1646-53.
199	22965927	Williams ES, Uhas KA, Bunke BP, Garber KB, Martin CL. Cleft palate in a multigenerational family with a microdeletion of 20p12.3 involving BMP2. Am J Med Genet A. 2012 Oct;158A(10):2616-20.
200	12163415	Zhang Z, Song Y, Zhao X, Zhang X, Fermin C, Chen Y. Rescue of cleft palate in Msx1-deficient mice by transgenicBmp4 reveals a network of BMP and Shh signaling in the regulation of mammalian palatogenesis. Development. 2002 Sep;129(17):4135-46.
201	15716346	Liu W, Sun X, Braut A, Mishina Y, Behringer RR, Mina M, Martin JF. Distinct functions for Bmp signaling in lip and palate fusion in mice. Development. 2005 Mar;132(6):1453-61.
202	18771417	Lin JY, Chen YJ, Huang YL, Tang GP, Zhang L, Deng B, Li M, Ma H, Luan RS. Association of bone morphogenetic protein 4 gene polymorphisms with nonsyndromic cleft lip with or without cleft palate in Chinese children. DNA Cell Biol. 2008 Nov;27(11):601-5.
203	19249007	Suzuki S, Marazita ML, Cooper ME, Miwa N, Hing A, Jugessur A, Natsume N, Shimozato K, Ohbayashi N, Suzuki Y, Niimi T, Minami K, Yamamoto M, Altannamar TJ, Erkhembaatar T, Furukawa H, Daack-Hirsch S, L'heureux J, Brandon CA, Weinberg SM, Neiswanger K, Deleyiannis FW, de Salamanca JE, Vieira AR, Lidral AC, Martin JF, Murray JC. Mutations in BMP4 are associated with subepithelial, microform, and ove…
204	19839778	Suazo J, Santos JL, Jara L, Blanco R. Association between bone morphogenetic protein 4 gene polymorphisms with nonsyndromic cleft lip with or without cleft palate in a chilean population. DNA Cell Biol. 2010 Feb;29(2):59-64.
205	21185278	Baek JA, Lan Y, Liu H, Maltby KM, Mishina Y, Jiang R. Bmpr1a signaling plays critical roles in palatal shelf growth and palatal bone formation. Dev Biol. 2011 Feb 15;350(2):520-31.
206	22773757	Saito H, Yamamura K, Suzuki N. Reduced bone morphogenetic protein receptor type 1A signaling in neural-crest-derived cells causes facial dysmorphism. Dis Model Mech. 2012 Nov;5(6):948-55.
207	23776616	Li L, Wang Y, Lin M, Yuan G, Yang G, Zheng Y, Chen Y. Augmented BMPRIA-mediated BMP signaling in cranial neural crest lineage leads to cleft palate formation and delayed tooth differentiation. PLoS One. 2013 Jun 12;8(6):e66107.
208	24550761	Petrova E, Neuner C, Haaf T, Schmid M, Wirbelauer J, Jurkutat A, Wermke K, Nanda I, Kunstmann E. A Boy with an LCR3/4-Flanked 10q22.3q23.2 Microdeletion and Uncommon Phenotypic Features. Mol Syndromol. 2014 Jan;5(1):19-24.
209	21694738	Boehringer S, van der Lijn F, Liu F, Günther M, Sinigerova S, Nowak S, Ludwig KU, Herberz R, Klein S,Hofman A, Uitterlinden AG, Niessen WJ, Breteler MM, van der Lugt A, Würtz RP, Nöthen MM, Horsthemke B, Wieczorek D, Mangold E, Kayser M. Genetic determination of human facial morphology: links between cleft-lips and normal variation. Eur J Hum Genet. 2011 Nov;19(11):1192-7.
210	9828125	Yoshiura K, Machida J, Daack-Hirsch S, Patil SR, Ashworth LK, Hecht JT, Murray JC. Characterization of a novel gene disrupted by a balanced chromosomal translocation t(2;19)(q11.2;q13.3) in a family withcleft lip and palate. Genomics. 1998 Dec 1;54(2):231-40.
211	23063576	Demeer B, Andrieux J, Receveur A, Morin G, Petit F, Julia S, Plessis G, Martin-Coignard D, Delobel B,Firth HV, Thuresson AC, Lanco Dosen S, Sjörs K, Le Caignec C, Devriendt K, Mathieu-Dramard M. Duplication 16p13.3 and the CREBBP gene: confirmation of the phenotype. Eur J Med Genet. 2013 Jan;56(1):26-31.
212	17616516	Chiquet BT, Lidral AC, Stal S, Mulliken JB, Moreno LM, Arcos-Burgos M, Valencia-Ramirez C, Blanton SH, Hecht JT. CRISPLD2: a novel NSCLP candidate gene. Hum Mol Genet. 2007 Sep 15;16(18):2241-8.
213	20662919	Shi J, Jiao X, Song T, Zhang B, Qin C, Cao F. CRISPLD2 polymorphisms are associated with non-syndromiccleft lip with or without cleft palate in a northern Chinese population. Eur J Oral Sci. 2010 Aug;118(4):430-3.
214	20815724	Letra A, Menezes R, Cooper ME, Fonseca RF, Tropp S, Govil M, Granjeiro JM, Imoehl SR, Mansilla MA,Murray JC, Castilla EE, Orioli IM, Czeizel AE, Ma L, Chiquet BT, Hecht JT, Vieira AR, Marazita ML. CRISPLD2 variants including a C471T silent mutation may contribute to nonsyndromic cleft lip with or without cleft palate. Cleft Palate Craniofac J. 2011 Jul;48(4):363-70.
215	21800413	Shen X, Liu RM, Yang L, Wu H, Li PQ, Liang YL, Xie XD, Yao T, Zhang TT, Yu M. The CRISPLD2 gene is involved in cleft lip and/or cleft palate in a Chinese population. Birth Defects Res A Clin Mol Teratol. 2011 Oct;91(10):918-24.
216	2288759	Yuan Q, Chiquet BT, Devault L, Warman ML, Nakamura Y, Swindell EC, Hecht JT. Craniofacial abnormalities result from knock down of nonsyndromic clefting gene, crispld2, in zebrafish. Genesis. 2012 Dec;50(12):871-81.
217	24032297	Chen CP, Lin SP, Chern SR, Wu PS, Su JW, Wang W. A boy with cleft palate, hearing impairment, microcephaly, micrognathia and psychomotor retardation and a microdeletion in 6p25.3 involving the DUSP22 gene. Genet Couns. 2013;24(2):243-6.
218	23536526	Pan Y, Han Y, Zhang H, Zhou L, Li D, Cai Q, Ma J, Zhang W, Wang L. Association and cumulative effects of GWAS-identified genetic variants for nonsyndromic orofacial clefts in a Chinese population. Environ Mol Mutagen. 2013 May;54(4):261-7.
219	15572143	Alappat SR, Zhang Z, Suzuki K, Zhang X, Liu H, Jiang R, Yamada G, Chen Y. The cellular and molecular etiology of the cleft secondary palate in Fgf10 mutant mice. Dev Biol. 2005 Jan 1;277(1):102-13.
220	17360555	Riley BM, Mansilla MA, Ma J, Daack-Hirsch S, Maher BS, Raffensperger LM, Russo ET, Vieira AR, Dodé C, Mohammadi M, Marazita ML, Murray JC. Impaired FGF signaling contributes to cleft lip and palate. Proc Natl Acad Sci U S A. 2007 Mar 13;104(11):4512-7.
221	18773495	Hajihosseini MK, Duarte R, Pegrum J, Donjacour A, Lana-Elola E, Rice DP, Sharpe J, Dickson C. Evidence that Fgf10 contributes to the skeletal and visceral defects of an Apert syndrome mouse model. Dev Dyn. 2009 Feb;238(2):376-85.
222	22074045	Wang H, Zhang T, Wu T, Hetmanski JB, Ruczinski I, Schwender H, Liang KY, Murray T, Fallin MD, Redett RJ, Raymond GV, Jin SC, Chou YH, Chen PK, Yeow V, Chong SS, Cheah FS, Jee SH, Jabs EW, Scott AF, Beaty TH. The FGF and FGFR Gene Family and Risk of Cleft Lip With or Without Cleft Palate. Cleft Palate Craniofac J. 2013 Jan;50(1):96-103.
223	19727229	Wan WD, Yang SL, Liu JY, Cui YG, Zhou XP, Guo FF, Cheng HY, Cheng L, Xiao PF, Lu ZH. Correlation of the SNPs of FGFR1, FGF10, FGF18 with nonsyndromic cleft lip with or without palate in Chinese population. Beijing Da Xue Xue Bao. 2009 Aug 18;41(4):409-13.
224	12019011	Britto JA, Evans RD, Hayward RD, Jones BM. Toward pathogenesis of Apert cleft palate: FGF, FGFR, and TGF beta genes are differentially expressed in sequential stages of human palatal shelf fusion. Cleft Palate Craniofac J. 2002 May;39(3):332-40.
225	16368934	Sasaki T, Ito Y, Bringas P Jr, Chou S, Urata MM, Slavkin H, Chai Y. TGFbeta-mediated FGF signaling is crucial for regulating cranial neural crest cell proliferation during frontal bone development. Development. 2006 Jan;133(2):371-81.
226	18455717	Szabo-Rogers HL, Geetha-Loganathan P, Nimmagadda S, Fu KK, Richman JM. FGF signals from the nasal pit are necessary for normal facial morphogenesis. Dev Biol. 2008 Jun 15;318(2):289-302.
227	20672350	Nikopensius T, Jagomägi T, Krjutskov K, Tammekivi V, Saag M, Prane I, Piekuse L, Akota I, Barkane B, Krumina A, Ambrozaityte L, Matuleviciene A, Kucinskiene ZA, Lace B, Kucinskas V, Metspalu A. Genetic variants in COL2A1, COL11A2, and IRF6 contribute risk to nonsyndromic cleft palate. Birth Defects Res A Clin Mol Teratol. 2010 Sep;88(9):748-56.
228	20348033	Porntaveetus T, Oommen S, Sharpe PT, Ohazama A. Expression of Fgf signalling pathway related genes during palatal rugae development in the mouse. Gene Expr Patterns. 2010 Jun;10(4-5):193-8.
229	17053785	Wang Y, Du D, Fang L, Yang G, Zhang C, Zeng R, Ullrich A, Lottspeich F, Chen Z. Tyrosine phosphorylated Par3 regulates epithelial tight junction assembly promoted by EGFR signaling. EMBO J. 2006 Nov 1;25(21):5058-70.
230	24697712	Küchler EC, Sabóia TM, Vieira TC, Lips A, Tannure PN, Deeley K, Reis MF, Ho B, Rey AC, Costa MC, Granjeiro JM, Vieira AR. Studies of genes involved in craniofacial development and tumorigenesis: FGF3 contributes to isolated oral clefts and may interact with PAX9. Acta Odontol Scand. 2014 Nov;72(8):1070-8.
231	8824257	Hoang B, Moos M Jr, Vukicevic S, Luyten FP. Primary structure and tissue distribution of FRZB, a novel protein related to Drosophila frizzled, suggest a role in skeletal morphogenesis. J Biol Chem. 1996 Oct 18;271(42):26131-7.
232	9326585	Lin K, Wang S, Julius MA, Kitajewski J, Moos M Jr, Luyten FP. The cysteine-rich frizzled domain of Frzb-1 is required and sufficient for modulation of Wnt signaling. Proc Natl Acad Sci U S A. 1997 Oct 14;94(21):11196-200.
233	9671940	Hoang BH, Thomas JT, Abdul-Karim FW, Correia KM, Conlon RA, Luyten FP, Ballock RT. Expression pattern of two Frizzled-related genes, Frzb-1 and Sfrp-1, during mouse embryogenesis suggests a role for modulating action of Wnt family members. Dev Dyn. 1998 Jul;212(3):364-72.
234	19224982	Dickinson AJ, Sive HL. The Wnt antagonists Frzb-1 and Crescent locally regulate basement membrane dissolution in the developing primary mouth. Development. 2009 Apr;136(7):1071-81.
235	23806211	Kamel G, Hoyos T, Rochard L, Dougherty M, Kong Y, Tse W, Shubinets V, Grimaldi M, Liao EC. Requirement for frzb and fzd7a in cranial neural crest convergence and extension mechanisms during zebrafish palate and jaw morphogenesis. Dev Biol. 2013 Sep 15;381(2):423-33.
236	23840981	Mc Cormack A, Taylor J, Gregersen N, George AM, Love DR. Delineation of 2q32q35 deletion phenotypes: two apparent "proximal" and "distal" syndromes. Case Rep Genet. 2013;2013:823451.
237	11505167	van Rooij IA, Wegerif MJ, Roelofs HM, Peters WH, Kuijpers-Jagtman AM, Zielhuis GA, Merkus HM, Steegers-Theunissen RP. Smoking, genetic polymorphisms in biotransformation enzymes, and nonsyndromic oral clefting: a gene-environment interaction. Epidemiology. 2001 Sep;12(5):502-7.
238	16135950	Lammer EJ, Shaw GM, Iovannisci DM, Finnell RH. Maternal smoking, genetic variation of glutathione s-transferases, and risk for orofacial clefts. Epidemiology. 2005 Sep;16(5):698-701.
239	17160896	Shi M, Christensen K, Weinberg CR, Romitti P, Bathum L, Lozada A, Morris RW, Lovett M, Murray JC. Orofacial cleft risk is increased with maternal smoking and specific detoxification-gene variants. Am J Hum Genet. 2007 Jan;80(1):76-90.
240	20023658	Mangold E, Ludwig KU, Birnbaum S, Baluardo C, Ferrian M, Herms S, Reutter H, de Assis NA, Chawa TA, Mattheisen M, Steffens M, Barth S, Kluck N, Paul A, Becker J, Lauster C, Schmidt G, Braumann B, Scheer M, Reich RH, Hemprich A, Pötzsch S, Blaumeiser B, Moebus S, Krawczak M, Schreiber S, Meitinger T, Wichmann HE, Steegers-Theunissen RP, Kramer FJ, Cichon S, Propping P, Wienker TF, Knapp M, Rubini …
241	19700620	Song L, Li Y, Wang K, Wang YZ, Molotkov A, Gao L, Zhao T, Yamagami T, Wang Y, Gan Q, Pleasure DE, Zhou CJ. Lrp6-mediated canonical Wnt signaling is required for lip formation and fusion. Development. 2009 Sep;136(18):3161-71.
242	19653321	Zhou CJ, Wang YZ, Yamagami T, Zhao T, Song L, Wang K. Generation of Lrp6 conditional gene-targeting mouse line for modeling and dissecting multiple birth defects/congenital anomalies. Dev Dyn. 2010 Jan;239(1):318-26.
243	21834038	Pan Y, Zhang W, Du Y, Tong N, Han Y, Zhang H, Wang M, Ma J, Wan L, Wang L. Different roles of two novel susceptibility loci for nonsyndromic orofacial clefts in a Chinese Han population. Am J Med Genet A. 2011 Sep;155A(9):2180-5.
244	24972815	Mi N, Hao Y, Jiao X, Zheng X, Song T, Shi J, Dong C. Association study of single nucleotide polymorphisms of MAFB with non-syndromic cleft lip with or without cleft palate in a population in Heilongjiang Province, northern China. Br J Oral Maxillofac Surg. 2014 Oct;52(8):746-50.
245	12921749	Yamamoto T, Cui XM, Shuler CF. Role of ERK1/2 signaling during EGF-induced inhibition of palatal fusion. Dev Biol. 2003 Aug 15;260(2):512-21.
246	17177285	Singh S, Yin X, Pisano MM, Greene RM. Molecular profiles of mitogen activated protein kinase signaling pathways in orofacial development. Birth Defects Res A Clin Mol Teratol. 2007 Jan;79(1):35-44.
247	19706403	Nakamura T, Gulick J, Pratt R, Robbins J. Noonan syndrome is associated with enhanced pERK activity, the repression of which can prevent craniofacial malformations. Proc Natl Acad Sci U S A. 2009 Sep 8;106(36):15436-41.
248	18952847	Parada C, Han D, Grimaldi A, Sarrión P, Park SS, Pelikan R, Sanchez-Lara PA, Chai Y. Disruption of the ERK/MAPK pathway in neural crest cells as a potential cause of Pierre Robin sequence. Development. 2015 Sep 22.
249	18264099	Eberhart JK, He X, Swartz ME, Yan YL, Song H, Boling TC, Kunerth AK, Walker MB, Kimmel CB, Postlethwait JH. MicroRNA Mirn140 modulates Pdgf signaling during palatogenesis. Nat Genet. 2008 Mar;40(3):290-8.
250	20358594	Li L, Meng T, Jia Z, Zhu G, Shi B. Single nucleotide polymorphism associated with nonsyndromiccleft palate influences the processing of miR-140. Am J Med Genet A. 2010 Apr;152A(4):856-62.
251	22012839	Li L, Zhu GQ, Meng T, Shi JY, Wu J, Xu X, Shi B. Biological and epidemiological evidence of interaction of infant genotypes at Rs7205289 and maternal passive smoking in cleft palate. Am J Med Genet A. 2011 Dec;155A(12):2940-8.
252	22473090	Rattanasopha S, Tongkobpetch S, Srichomthong C, Siriwan P, Suphapeetiporn K, Shotelersuk V. PDGFRa mutations in humans with isolated cleft palate. Eur J Hum Genet. 2012 Oct;20(10):1058-62.
253	9843036	Shaw GM, Rozen R, Finnell RH, Todoroff K, Lammer EJ. Infant C677T mutation in MTHFR, maternal periconceptional vitamin use, and cleft lip. Am J Med Genet. 1998 Nov 16;80(3):196-8.
254	12746418	Shotelersuk V, Ittiwut C, Siriwan P, Angspatt A. Maternal 677CT/1298AC genotype of the MTHFR gene as a risk factor for cleft lip. J Med Genet. 2003 May;40(5):e64.
255	18661527	Mills JL, Molloy AM, Parle-McDermott A, Troendle JF, Brody LC, Conley MR, Cox C, Pangilinan F, Orr DJ, Earley M, McKiernan E, Lynn EC, Doyle A, Scott JM, Kirke PN. Folate-related gene polymorphisms as risk factors for cleft lip and cleft palate. Birth Defects Res A Clin Mol Teratol. 2008 Sep;82(9):636-43.
256	18452350	Reutter H, Birnbaum S, Lacava AD, Mende M, Henschke H, Bergé S, Braumann B, Lauster C, Schiefke F, Wenghoefer M, Saffar M, Reich R, Scheer M, Kramer FJ, Knapp M, Mangold E. Family-based association study of the MTHFR polymorphism C677T in patients with nonsyndromic cleft lip and palate from central Europe. Cleft Palate Craniofac J. 2008 May;45(3):267-71.
257	20572854	Jagomägi T, Nikopensius T, Krjutskov K, Tammekivi V, Viltrop T, Saag M, Metspalu A. MTHFR and MSX1 contribute to the risk of nonsyndromic cleft lip/palate. Eur J Oral Sci. 2010 Jun;118(3):213-20.
258	22847888	Pan Y, Zhang W, Ma J, Du Y, Li D, Cai Q, Jiang H, Wang M, Zhang Z, Wang L. Infants' MTHFR polymorphisms and nonsyndromic orofacial clefts susceptibility: a meta-analysis based on 17 case-control studies. Am J Med Genet A. 2012 Sep;158A(9):2162-9.
259	17337617	Martinelli M, Di Stazio M, Scapoli L, Marchesini J, Di Bari F, Pezzetti F, Carinci F, Palmieri A, Carinci P,Savoia A. Cleft lip with or without cleft palate: implication of the heavy chain of non-muscle myosin IIA. J Med Genet. 2007 Jun;44(6):387-92.
260	18716610	Chiquet BT, Hashmi SS, Henry R, Burt A, Mulliken JB, Stal S, Bray M, Blanton SH, Hecht JT. Genomic screening identifies novel linkages and provides further evidence for a role of MYH9 in nonsyndromic cleft lip and palate. Eur J Hum Genet. 2009 Feb;17(2):195-204.
261	19320731	Birnbaum S, Reutter H, Mende M, de Assis NA, Diaz-Lacava A, Herms S, Scheer M, Lauster C, Braumann B, Schmidt G, Martini M, Hemprich A, Pötzsch S, Knapp M, Nöthen MM, Kramer FJ, Mangold E. Further evidence for the involvement of MYH9 in the etiology of non-syndromic cleft lip with or without cleft palate. Eur J Oral Sci. 2009 Apr;117(2):200-3.
262	19891592	Jia ZL, Li Y, Chen CH, Li S, Wang Y, Zheng Q, Shi B. Association among polymorphisms at MYH9, environmental factors, and nonsyndromic orofacial clefts in western China. DNA Cell Biol. 2010 Jan;29(1):25-32.
263	24949938	Matsui M, Klingensmith J. Multiple tissue-specific requirements for the BMP antagonist Noggin in development of the mammalian craniofacial skeleton. Dev Biol. 2014 Aug 15;392(2):168-81.
264	25099202	Figueiredo JC, Ly S, Raimondi H, Magee K, Baurley JW, Sanchez-Lara PA, Ihenacho U, Yao C, Edlund CK, van den Berg D, Casey G, DeClerk YA, Samet JM, Magee W 3rd. Genetic risk factors for orofacial clefts in Central Africans and Southeast Asians. Am J Med Genet A. 2014 Oct;164A(10):2572-80.
265	25339627	Song T, Shi J, Guo Q, Lv K, Jiao X, Hu T, Sun X, Fu S. Association between NOGGIN and SPRY2 polymorphisms and nonsyndromic cleft lip with or without cleft palate. Am J Med Genet A. 2015 Jan;167A(1):137-41.
266	25704602	Leslie EJ, Taub MA, Liu H, Steinberg KM, Koboldt DC, Zhang Q, Carlson JC, Hetmanski JB, Wang H, Larson DE, Fulton RS, Kousa YA, Fakhouri WD, Naji A, Ruczinski I, Begum F, Parker MM, Busch T, Standley J, Rigdon J, Hecht JT, Scott AF, Wehby GL, Christensen K, Czeizel AE, Deleyiannis FW, Schutte BC, Wilson RK, Cornell RA, Lidral AC, Weinstock GM, Beaty TH, Marazita ML, Murray JC. Identification of f…
267	8644715	Shaw GM, Wasserman CR, Lammer EJ, O'Malley CD, Murray JC, Basart AM, Tolarova MM. Orofacial clefts, parental cigarette smoking, and transforming growth factor-alpha gene variants. Am J Hum Genet. 1996 Mar;58(3):551-61.
268	21254359	Blanton SH, Henry RR, Yuan Q, Mulliken JB, Stal S, Finnell RH, Hecht JT. Folate pathway and nonsyndromic cleft lip and palate. Birth Defects Res A Clin Mol Teratol. 2011 Jan;91(1):50-60.
269	16688176	Basch ML, Bronner-Fraser M, García-Castro MI. Specification of the neural crest occurs during gastrulation and requires Pax7. Nature. 2006 May 11;441(7090):218-22.
270	19142206	Sull JW, Liang KY, Hetmanski JB, Fallin MD, Ingersoll RG, Park J, Wu-Chou YH, Chen PK, Chong SS,Cheah F, Yeow V, Park BY, Jee SH, Jabs EW, Redett R, Scott AF, Beaty TH. Maternal transmission effects of the PAX genes among cleft case-parent trios from four populations. Eur J Hum Genet. 2009 Jun;17(6):831-9.
271	24038802	Böhmer AC, Mangold E, Tessmann P, Mossey PA, Steegers-Theunissen RP, Lindemans J, Bouwman-Both M, Rubini M, Franceschelli P, Aiello V, Peterlin B, Molloy AM, Nöthen MM, Knapp M, Ludwig KU. Analysis of susceptibility loci for nonsyndromic orofacial clefting in a European trio sample. Am J Med Genet A. 2013 Oct;161A(10):2545-9.
272	15361870	Ding H, Wu X, Boström H, Kim I, Wong N, Tsoi B, O'Rourke M, Koh GY, Soriano P, Betsholtz C, Hart TC, Marazita ML, Field LL, Tam PP, Nagy A. A specific requirement for PDGF-C in palate formation and PDGFR-alpha signaling. Nat Genet. 2004 Oct;36(10):1111-6.
273	17066417	Han J, Xiao Y, Lin J, Li Y. PDGF-C controls proliferation and is down-regulated by retinoic acid in mouse embryonic palatal mesenchymal cells. Birth Defects Res B Dev Reprod Toxicol. 2006 Oct;77(5):438-44.
274	17941048	Wu X, Ding H. Generation of conditional knockout alleles for PDGF-C. Genesis. 2007 Oct;45(10):653-7.
275	19092777	Choi SJ, Marazita ML, Hart PS, Sulima PP, Field LL, McHenry TG, Govil M, Cooper ME, Letra A, Menezes R, Narayanan S, Mansilla MA, Granjeiro JM, Vieira AR, Lidral AC, Murray JC, Hart TC. The PDGF-C regulatory region SNP rs28999109 decreases promoter transcriptional activity and is associated with CL/P. Eur J Hum Genet. 2009 Jun;17(6):774-84.
276	23029525	Wu D, Wang M, Wang X, Yin N, Song T, Li H, Zhang F, Zhang Y, Ye Z, Yu J, Wang DM, Zhao Z. Maternal transmission effect of a PDGF-C SNP on nonsyndromiccleft lip with or without palate from a Chinese population. PLoS One. 2012;7(9):e46477.
277	9226440	Soriano P. The PDGF alpha receptor is required for neural crest cell development and for normal patterning of the somites. Development. 1997 Jul;124(14):2691-700.
278	15543606	Xu X, Bringas P Jr, Soriano P, Chai Y. PDGFR-alpha signaling is critical for tooth cusp and palate morphogenesis. Dev Dyn. 2005 Jan;232(1):75-84.
279	23861062	McCarthy N, Wetherill L, Lovely CB, Swartz ME, Foroud TM, Eberhart JK. Pdgfra protects against ethanol-induced craniofacial defects in a zebrafish model of FASD. Development. 2013 Aug;140(15):3254-65.
280	16740910	Warrington A, Vieira AR, Christensen K, Orioli IM, Castilla EE, Romitti PA, Murray JC. Genetic evidence for the role of loci at 19q13 in cleft lip and palate. J Med Genet. 2006 Jun;43(6):e26.
281	17534374	Pezzetti F, Palmieri A, Martinelli M, Scapoli L, Arlotti M, Baciliero U, Padula E, Carinci P, Caramelli E, Carinci F. Linkage disequilibrium analysis of two genes mapping on OFC3:PVR and PVRL2. Eur J Hum Genet. 2007 Sep;15(9):992-4.
282	2163750	Sözen MA, Hecht JT, Spritz RA. Mutation and association analysis of the PVR and PVRL2 genes in patients with non-syndromic cleft lip and palate. Mutation and association analysis of the PVR and PVRL2 genes in patients with non-syndromic cleft lip and palate. Genet Mol Biol. 2009 Jul;32(3):466-9.
283	23913759	Bhoj E, Halbach S, McDonald-McGinn D, Tan C, Lande R, Waggoner D, Zackai E. Expanding the spectrum of microdeletion 4q21 syndrome: a partial phenotype with incomplete deletion of the minimal critical region and a new association with cleft palate and Pierre Robin sequence. Am J Med Genet A. 2013 Sep;161A(9):2327-33.
284	20459789	Yang X, Kilgallen S, Andreeva V, Spicer DB, Pinz I, Friesel R. Conditional expression of Spry1 in neural crest causes craniofacial and cardiac defects. BMC Dev Biol. 2010 May 11;10:48.
285	17576140	Goodnough LH, Brugmann SA, Hu D, Helms JA. Stage-dependent craniofacial defects resulting from Sprouty2 overexpression. Dev Dyn. 2007 Jul;236(7):1918-28.
286	17693063	Welsh IC, Hagge-Greenberg A, O'Brien TP. A dosage-dependent role for Spry2 in growth and patterning during palate development. Mech Dev. 2007 Sep-Oct;124(9-10):746-61.
287	16990542	Alkuraya FS, Saadi I, Lund JJ, Turbe-Doan A, Morton CC, Maas RL. SUMO1 haploinsufficiency leads to cleft lip and palate. Science. 2006 Sep 22;313(5794):1751.
288	18983974	Song T, Li G, Jing G, Jiao X, Shi J, Zhang B, Wang L, Ye X, Cao F. SUMO1 polymorphisms are associated with non-syndromic cleft lip with or without cleft palate. Biochem Biophys Res Commun. 2008 Dec 26;377(4):1265-8.
289	19137569	Shi M, Mostowska A, Jugessur A, Johnson MK, Mansilla MA, Christensen K, Lie RT, Wilcox AJ, Murray JC. Identification of microdeletions in candidate genes for cleft lip and/or palate. Birth Defects Res A Clin Mol Teratol. 2009 Jan;85(1):42-51.
290	20738159	Jia ZL, Li Y, Meng T, Shi B. Association between polymorphisms at small ubiquitin-like modifier 1 and nonsyndromic orofacial clefts in Western China. DNA Cell Biol. 2010 Nov;29(11):675-80.
291	21189065	Jia ZL, Shi B, Xu X, Kong XL. Interactions between small ubiquitin-like modifier 1 and nonsyndromic orofacial clefts. DNA Cell Biol. 2011 Apr;30(4):235-40.
292	25111678	Tang MR, Wang YX, Han SY, Guo S, Wang D. SUMO1 genetic polymorphisms may contribute to the risk of nonsyndromic cleft lip with or without palate: a meta-analysis. Genet Test Mol Biomarkers. 2014 Sep;18(9):616-24.
293	15118109	Bush JO, Lan Y, Jiang R. The cleft lip and palate defects in Dancer mutant mice result from gain of function of the Tbx10 gene. Proc Natl Acad Sci U S A. 2004 May 4;101(18):7022-7.
294	16327884	Vieira AR, Avila JR, Daack-Hirsch S, Dragan E, Félix TM, Rahimov F, Harrington J, Schultz RR, Watanabe Y, Johnson M, Fang J, O'Brien SE, Orioli IM, Castilla EE, Fitzpatrick DR, Jiang R, Marazita ML, Murray JC. Medical sequencing of candidate genes for nonsyndromic cleft lip and palate. PLoS Genet. 2005 Dec;1(6):e64.
295	2570526	Ardinger HH, Buetow KH, Bell GI, Bardach J, VanDemark DR, Murray JC. Association of genetic variation of the transforming growth factor-alpha gene with cleft lip and palate. Am J Hum Genet. 1989 Sep;45(3):348-53.
296	8105683	Shiang R, Lidral AC, Ardinger HH, Buetow KH, Romitti PA, Munger RG, Murray JC. Association of transforming growth-factor alpha gene polymorphisms with nonsyndromic cleft palate only (CPO). Am J Hum Genet. 1993 Oct;53(4):836-43.
297	7977355	Feng H, Sassani R, Bartlett SP, Lee A, Hecht JT, Malcolm S, Winter RM, Vintiner GM, Buetow KH, Gasser DL. Evidence, from family studies, for linkage disequilibrium betweenTGFA and a gene for nonsyndromic cleft lip with or without cleftpalate. Am J Hum Genet. 1994 Nov;55(5):932-6.
298	15643916	Zeiger JS, Beaty TH, Liang KY. Oral clefts, maternal smoking, and TGFA: a meta-analysis of gene-environment interaction. Cleft Palate Craniofac J. 2005 Jan;42(1):58-63.
299	19444471	Sull JW, Liang KY, Hetmanski JB, Wu T, Fallin MD, Ingersoll RG, Park JW, Wu-Chou YH, Chen PK, Chong SS, Cheah F, Yeow V, Park BY, Jee SH, Jabs EW, Redett R, Scott AF, Beaty TH. Evidence that TGFA influences risk to cleft lip with/without cleft palate through unconventional genetic mechanisms. Hum Genet. 2009 Sep;126(3):385-94.
300	10433915	Taya Y, O'Kane S, Ferguson MW. Pathogenesis of cleft palate in TGF-beta3 knockout mice. Development. 1999 Sep;126(17):3869-79.
301	18480962	Reutter H, Birnbaum S, Mende M, Lauster C, Schmidt G, Henschke H, Saffar M, Martini M, Lauster R,Schiefke F, Reich RH, Braumann B, Scheer M, Knapp M, Nöthen MM, Kramer FJ, Mangold E. TGFB3 displays parent-of-origin effects among central Europeans with nonsyndromic cleft lip and palate. J Hum Genet. 2008;53(7):656-61.
302	20408761	Guo Z, Huang C, Ding K, Lin J, Gong B. Transforming growth factor beta-3 and environmental factors and cleft lip with/without cleft palate. DNA Cell Biol. 2010 Jul;29(7):375-80.
303	20170386	Suazo J, Santos JL, Scapoli L, Jara L, Blanco R. Association between TGFB3 and nonsyndromic cleft lip with or without cleft palate in a Chilean population. Cleft Palate Craniofac J. 2010 Sep;47(5):513-7.
304	22143699	Saleem S, Rajendran R, Moinak B, Anna J, Pramod BJ. Evidence for transforming growth factor-beta 3 gene polymorphism in non-syndromic cleft lip and palate patients from Indian sub-continent. Med Oral Patol Oral Cir Bucal. 2012 Mar 1;17(2):e197-200.
305	24053560	Tang M, Wang Y, Han S, Guo S, Wang D. Transforming growth factor-beta3 gene polymorphisms and nonsyndromic cleft lip and palate risk: a meta-analysis. Genet Test Mol Biomarkers. 2013 Dec;17(12):881-9.
306	24066709	Vieira AR, de Carvalho FM, Johnson L, DeVos L, Swailes AL, Weber ML, Deeley K. Fine Mapping of 6q23.1 Identifies TULP4 as Contributing to Clefts. Cleft Palate Craniofac J. 2015 Mar;52(2):128-34.
307	15690355	Juriloff DM, Harris MJ, Dewell SL, Brown CJ, Mager DL, Gagnier L, Mah DG. Investigations of the genomic region that contains the clf1 mutation, a causal gene in multifactorial cleft lip and palate in mice. Birth Defects Res A Clin Mol Teratol. 2005 Feb;73(2):103-13.
308	16998816	Juriloff DM, Harris MJ, McMahon AP, Carroll TJ, Lidral AC. Wnt9b is the mutated gene involved in multifactorial nonsyndromic cleft lip with or without cleft palate in A/WySn mice, as confirmed by a genetic complementation test. Birth Defects Res A Clin Mol Teratol. 2006 Aug;76(8):574-9.
309	16496313	Lan Y, Ryan RC, Zhang Z, Bullard SA, Bush JO, Maltby KM, Lidral AC, Jiang R. Expression of Wnt9b and activation of canonical Wnt signaling during midfacial morphogenesis in mice. Dev Dyn. 2006 May;235(5):1448-54.
310	18694329	Jezewski PA, Fang PK, Payne-Ferreira TL, Yelick PC. Zebrafish Wnt9b synteny and expression during first and second arch, heart, and pectoral fin bud morphogenesis. Zebrafish. 2008 Sep;5(3):169-77.
311	25257647	Juriloff DM, Harris MJ, Mager DL, Gagnier L. Epigenetic mechanism causes Wnt9b deficiency and nonsyndromic cleft lip and palate in the A/WySn mouse strain. Birth Defects Res A Clin Mol Teratol. 2014 Oct;100(10):772-88.
312	24437584	Fontoura C, Silva RM, Granjeiro JM, Letra A. Association of WNT9B Gene Polymorphisms With Nonsyndromic Cleft Lip With or Without Cleft Palate in Brazilian Nuclear Families. Cleft Palate Craniofac J. 2015 Jan;52(1):44-8.
