# Supplementary material for: Systematic analysis of copy number variants of a large cohort of orofacial cleft patients identifies candidate genes for orofacial clefts
Source: Hum Genet. 2015 Nov 11;135:41–59. doi: 10.1007/s00439-015-1606-x (PMC4698300; doi:10.1007/s00439-015-1606-x)
Supplement: Supplementary file 5 — Supplementary material 5 (XLSX 51 kb) [file 439_2015_1606_MOESM5_ESM.xlsx]

## Sheet: HPO_DEL_patients_Comparison
Supplementary Table 3__Other disease phenotypes of OFC patients with deletions or duplications affecting the candidate OFC genes identified in this study
Patients with deletions affecting one or more of the 45 candidate genes.
Patient ID	Database	Cytogenetic band	Other CNVs	Deleted top candidate gene(s)	Type of OFC	HP:0001871	HP:0003549	HP:0000152	HP:0040064	HP:0001939	HP:0001197	HP:0001438	HP:0000769	HP:0001626	HP:0000598	HP:0000818	HP:0000478	HP:0000119	HP:0002715	HP:0001574	HP:0003011	HP:0000707	HP:0002086	HP:0000924	HP:0045027	HP:0001608	HP:0001507	HP:0002664
						Abnormality of blood and blood-forming tissues	Abnormality of connective tissue	Abnormality of head or neck (including OFCs)	Abnormality of limbs	Abnormality of metabolism and homeostasis	Abnormality of prenatal development/birth	Abnormality of the abdomen	Abnormality of the breast	Abnormality of the cardiovascular system	Abnormality of the ear	Abnormality of the endocrine system	Abnormality of the eye	Abnormality of the genitourinary system	Abnormality of the immune system	Abnormality of the integument	Abnormality of the musculature	Abnormality of the nervous system	Abnormality of the respiratory system	Abnormality of the skeletal system	Abnormality of the thoracic cavity	Abnormality of the voice	Growth abnormality	Neoplasm
854	DECIPHER	7q11.21-q22.1	no	FRG1, SMURF1, SPRED1	CP		X	X	X			X		X	X		X					X		X			X
991	DECIPHER	1q41-q42.12	yes	ACBD3, FAM98B, H3F3A, PP1R7	CP			X						X								X
1226	DECIPHER	15q13.2-q14	no	C15orf41, FAM98B, MEIS2, SPRED1, THBS1, DPH6	CP			X													X	X		X
1581	DECIPHER	18p11.32-p11.21	yes	USP14	CLP			X	X									X			X	X		X
1640	DECIPHER	22q11.21	no	HIC2	CP + FC			X	X					X			X					X		X			X
2384	DECIPHER	4q35.1-q35.2	yes	DCTD, WWC2	CLP			X						X				X				X
2599	DECIPHER	4p16.3	no	LETM1, WHSC1, WHSC2	CP			X	X									X				X		X
2627	DECIPHER	16p13.3	no	RNPS1	BU		X	X	X					X	X					X	X	X		X
4110	DECIPHER	22q12.1	yes	TTC28	CP			X	X						X		X			X	X	X		X
4659	DECIPHER	2q24.3-q32.1	no	DUSP19, FRZB, NCKAP1	CLP		X	X	X												X	X		X
4660	DECIPHER	2q33.1	no	SATB2	CP			X	X									X				X		X
248177	DECIPHER	10p15.3	no	ZMYND11	BU			X	X					X						X		X		X			X
248613	DECIPHER	2q33.1	no	SATB2	CP			X				X										X		X			X
248705	DECIPHER	2q37.3	yes	MTERFD2, PASK, PPP1R7, SNED1	BU			X									X	X				X
249192	DECIPHER	4q34.1-q35.2	no	DCTD, FRG1, NEIL3, WWC2	CP			X	X													X		X
249536	DECIPHER	4q33-q35.1	no	DCTD, NEIL3, WWC2	CP			X		X			X		X			X		X		X		X
249612	DECIPHER	2q32.1-q33.3	no	DUSP19, FRZB, NCKAP1, PARD3B, SATB2	CP		X	X	X			X			X		X	X		X	X	X		X		X	X
249797	DECIPHER	2q32.3-q33.3	no	PARD3B, SATB2	CP			X	X			X			X			X	X	X	X	X		X
250369	DECIPHER	18q22.1-q23	yes	TSHZ1, ZADH2, ZNF407	CLP		X	X				X					X				X	X					X
250441	DECIPHER	10p15.3-p14	no	ZMYND11	CP			X	X						X		X	X	X		X	X		X			X
251108	DECIPHER	15q14	no	FAM98B, MEIS2, SPRED1	BU			X	X			X			X			X		X		X		X
251240	DECIPHER	4q26-q28.3	no	ANKRD50, FAT4, FGF2, SPATA5, SPRY1	CP			X				X			X		X				X	X		X
251834	DECIPHER	4q27-q31.21	no	ANKRD50, FAT4, FGF2, SPATA5, SPRY1	CP			X				X			X		X					X		X
253835	DECIPHER	2q32.2-q33.1	no	SATB2	CP			X				X		X	X					X		X		X
253934	DECIPHER	12p11.23	yes	PPFIBP1, STK38L	CP			X		X		X		X	X		X	X				X		X
254497	DECIPHER	22q11.21-q11.22	yes	HIC2	CP + LLC			X														X					X
256199	DECIPHER	2q32.1-q33.2	no	SATB2	CP			X														X		X
256965	DECIPHER	18q21.31-q23	yes	TSHZ1, ZADH2, ZNF407	CP			X	X						X		X			X
257395	DECIPHER	18q22.3	yes	TSHZ1, ZADH2, ZNF407	CP			X	X						X		X		X	X		X		X			X
259061	DECIPHER	4p16.3-p15.33	no	LETM1, WHSC1, WHSC2	CP			X										X						X
259173	DECIPHER	22q12.1	no	TTC28	CP			X						X			X					X		X
261661	DECIPHER	4q26-q28.1	no	ANKRD50, FAT4, FGF2, SPATA5, SPRY1	CP			X														X					X
261748	DECIPHER	15q13.3-q14	yes	C15orf41, FAM98B, MEIS2, SPRED1, DPH6	CP			X						X						X		X		X			X
266258	DECIPHER	2q37.2-q37.3	yes	FARP2, HDLBP, MTERFD2, PASK, PPP1R7, SEPT2, SNED1	CL			X		X
266273	DECIPHER	4q34.3-q35.2	yes	DCTD	CP			X			X				X									X
266274	DECIPHER	18p11.32-q11.1	yes	USP14	CL			X						X
266948	DECIPHER	1q41-q42.13	no	ACBD3, H3F3A	CP			X	X								X		X		X	X		X
268290	DECIPHER	15q14-q15.1	no	FAM98B, MEIS2, SPRED1, THBS1	CP			X						X								X
268591	DECIPHER	7p22.1	no	CYTH3, USP42	CL			X									X	X				X
270581	DECIPHER	4p16.3	yes	LETM1, WHSC1, WHSC2	CL			X	X						X					X		X		X
272344	DECIPHER	12p12.2-p11.22	yes	PPFIBP1, STK38L	BU			X	X								X					X		X			X
274371	DECIPHER	7p22.1	no	CYTH3, USP42	CP		X	X	X											X	X	X		X
275482	DECIPHER	18q22.1-q23	yes	TSHZ1, ZADH2, ZNF407	CLP + BU			X														X		X
277615	DECIPHER	18q22.3-q23	yes	TSHZ1, ZADH2, ZNF407	CP			X													X		X	X
278059	DECIPHER	2q33.1-3	no	PARD3B, SATB2	CP			X														X					X
279708	DECIPHER	7p22.1-p21.3	no	CYTH3, USP42	OC			X														X
282667	DECIPHER	18p11.32-p11.31	no	USP14	CLP			X		X						X	X	X			X	X		X
285920	DECIPHER	7q21.3-q21.12	yes	SMURF1	CP			X						X			X					X	X	X			X
286841	DECIPHER	15q14	no	C15orf41, MEIS2	BU			X														X		X
287905	DECIPHER	22q11.23-q12.2	yes	TTC28	CP			X									X							X
288205	DECIPHER	4q34.3	yes	NEIL3	CP			X	X															X
4287 (E4287)	ECARUCA	18q21.2-q23	no	TSHZ1, ZADH2, ZNF407	CP			X	X						X		X	X		X		X		X
4483 (E4483)	ECARUCA	1q42.11-q42.13	no	ACBD3, H3F3A	CP			X			X	X		X	X		X	X				X	X	X
4562 (E4562)	ECARUCA	16p13.3	no	RNPS1	CP			X	X			X		X	X		X			X			X	X
4676 (E4676)	ECARUCA	2q32.3-q33.1	no	SATB2	CP + BU			X							X			X			X	X		X			X
4697 (E4697)	ECARUCA	2q37.3	no	FARP2, HDLBP, MTERFD2, PASK, PPP1R7, SEPT2, SNED1	CP		X	X	X			X			X		X					X		X
4854 (E4854)	ECARUCA	4q35.1-q35.2	no	FRG1	CP			X	X						X		X		X	X		X		X			X

## Sheet: HPO_DEL_patients_extended
Supplementary Table 3__Other disease phenotypes of OFC patients with deletions or duplications affecting the candidate OFC genes identified in this study
Patients with deletions affecting one or more of the 45 candidate genes (extended list of phenotypes/HPO terms).
[DECIPHER] Patient 854
Phenotype	HPO Code
Cleft palate	HP:0000175
Downslanted palpebral fissures	HP:0000494
Ectrodactyly (feet)	HP:0001839
Ectrodactyly (hands)	HP:0001171
Epicanthus	HP:0000286
Hydrocephalus	HP:0000238
Hypertelorism	HP:0000316
Inguinal hernia	HP:0000023
Intellectual disability	HP:0001249
Malar flattening	HP:0000272
Microcephaly	HP:0000252
Micrognathia	HP:0000347
Microtia	HP:0008551
Small for gestational age	HP:0001518
Ventricular septal defect	HP:0001629
[DECIPHER] Patient 991
Phenotype	HPO Code
Cleft palate	HP:0000175
Coarse facial features	HP:0000280
Intellectual disability	HP:0001249
Ventricular septal defect	HP:0001629
[DECIPHER] Patient 1226
Phenotype	HPO Code
Autism	HP:0000717
Cleft palate	HP:0000175
Delayed speech and language development	HP:0000750
Hydrocephalus	HP:0000238
Intellectual disability	HP:0001249
Macrocephaly	HP:0000256
Muscular hypotonia	HP:0001252
Seizures	HP:0001250
Short sternum	HP:0000879
[DECIPHER] Patient 1581
Phenotype	HPO Code
Aplasia of the phalanges of the hand	HP:0009802
Blepharophimosis	HP:0000581
Cleft palate	HP:0000175
Cryptorchidism	HP:0000028
Hypospadias	HP:0000047
Intellectual disability	HP:0001249
Lissencephaly	HP:0001339
Long face	HP:0000276
Muscular hypotonia	HP:0001252
Non-midline cleft lip	HP:0100335
Scrotal hypoplasia	HP:0000046
Short phalanx of finger	HP:0009803
Vertical talus	HP:0001838
[DECIPHER] Patient 1640
Phenotype	HPO Code
Abnormality of the nasal septum	HP:0000419
Ataxia	HP:0001251
Cleft palate	HP:0000175
Coloboma	HP:0000589
Delayed speech and language development	HP:0000750
Facial cleft	HP:0002006
Hypotelorism	HP:0000601
Intellectual disability	HP:0001249
Iris coloboma	HP:0000612
Mandibular prognathia	HP:0000303
Postaxial polydactyly (hands)	HP:0001162
Postaxial polydactyly of foot	HP:0001830
Proportionate short stature	HP:0003508
Sclerocornea	HP:0000647
Ventricular septal defect	HP:0001629
[DECIPHER] Patient 2384
Phenotype	HPO Code
Cleft palate	HP:0000175
Hypoplasia of the corpus callosum	HP:0002079
Hypospadias	HP:0000047
Median cleft lip	HP:0000161
Micropenis	HP:0000054
Ventricular septal defect	HP:0001629
[DECIPHER] Patient 2599
Phenotype	HPO Code
Abnormality of the kidney	HP:0000077
Cleft palate	HP:0000175
Intellectual disability	HP:0001249
Micrognathia	HP:0000347
Preaxial polydactyly (hands)	HP:0001177
[DECIPHER] Patient 2627
Phenotype	HPO Code
Abnormality of the palmar creases	HP:0010490
Aplasia of the fingers	HP:0009380
Bifid uvula	HP:0000193
Defect in the atrial septum	HP:0001631
Downslanted palpebral fissures	HP:0000494
Elbow flexion contracture	HP:0002987
Frontal bossing	HP:0002007
Highly arched eyebrow	HP:0002553
Intellectual disability	HP:0001249
Posteriorly rotated ears	HP:0000358
[DECIPHER] Patient 4110
Phenotype	HPO Code
Abnormality of the pinna	HP:0000377
Abnormality of the teeth	HP:0000164
Cataract	HP:0000518
Hearing impairment	HP:0000365
Increased number of teeth	HP:0011069
Intellectual disability	HP:0001249
Muscular hypotonia	HP:0001252
Preauricular pit	HP:0004467
Proptosis	HP:0000520
Short phalanx of finger	HP:0009803
Submucous cleft hard palate	HP:0000176
[DECIPHER] Patient 4659
Phenotype	HPO Code
2-3 toe syndactyly	HP:0004691
Camptodactyly of finger	HP:0100490
Cleft palate	HP:0000175
Delayed speech and language development	HP:0000750
Intellectual disability	HP:0001249
Median cleft lip	HP:0000161
Seizures	HP:0001250
Toe syndactyly	HP:0001770
[DECIPHER] Patient 4660
Phenotype	HPO Code
Abnormality of the kidney	HP:0000077
Cleft palate	HP:0000175
Clinodactyly of the 5th finger	HP:0004209
Delayed speech and language development	HP:0000750
Intellectual disability	HP:0001249
Micrognathia	HP:0000347
Scoliosis	HP:0002650
[DECIPHER] Patient 248177
Phenotype	HPO Code
Abnormality of the heart	HP:0001627
Bifid uvula	HP:0000193
Blepharophimosis	HP:0000581
Coarse hair	HP:0002208
Delayed speech and language development	HP:0000750
Depressed nasal bridge	HP:0005280
Epicanthus	HP:0000286
Hypoplastic philtrum	HP:0005326
Microcephaly	HP:0000252
Overlapping toe	HP:0001845
Prenatal short stature	HP:0009885
Proportionate short stature	HP:0003508
Slender build	HP:0001533
Small for gestational age	HP:0001518
Thin upper lip vermilion	HP:0000219
[DECIPHER] Patient 248613
Phenotype	HPO Code
Abnormality of the teeth	HP:0000164
Cleft palate	HP:0000175
Feeding difficulties in infancy	HP:0008872
Intellectual disability	HP:0001249
Joint laxity	HP:0001388
Seizures	HP:0001250
Short stature	HP:0004322
[DECIPHER] Patient 248705
Phenotype	HPO Code
Bifid uvula	HP:0000193
Downslanted palpebral fissures	HP:0000494
High palate	HP:0000218
Hypertelorism	HP:0000316
Hypospadias	HP:0000047
Intellectual disability	HP:0001249
[DECIPHER] Patient 249192
Phenotype	HPO Code
Aplasia/Hypoplasia of the ulna	HP:0006495
Intellectual disability	HP:0001249
Submucous cleft hard palate	HP:0000176
[DECIPHER] Patient 249536
Phenotype	HPO Code
Abnormality of the pinna	HP:0000377
Autism	HP:0000717
Cleft palate	HP:0000175
Edema of the dorsum of feet	HP:0012098
Edema of the dorsum of hands	HP:0007514
Epicanthus	HP:0000286
Hypospadias	HP:0000047
Long philtrum	HP:0000343
Microdontia	HP:0000691
Micrognathia	HP:0000347
Small nail	HP:0001792
Thin lower lip vermilion	HP:0010282
Thin upper lip vermilion	HP:0000219
Wide intermamillary distance	HP:0006610
Wide nasal bridge	HP:0000431
[DECIPHER] Patient 249612
Phenotype	HPO Code
Abnormal hair pattern	HP:0010720
Abnormality of dental morphology	HP:0006482
Abnormality of the cornea	HP:0000481
Abnormality of the eye	HP:0000478
Abnormality of the hair	HP:0001595
Abnormality of the pinna	HP:0000377
Cleft palate	HP:0000175
Dacrystic seizures	HP:0010820
Decreased testicular size	HP:0008734
Downslanted palpebral fissures	HP:0000494
Feeding difficulties in infancy	HP:0008872
Fine hair	HP:0002213
Hyperactivity	HP:0000752
Inguinal hernia	HP:0000023
Intellectual disability	HP:0001249
Long face	HP:0000276
Micrognathia	HP:0000347
Seizures	HP:0001250
Short feet	HP:0001764
Short palm	HP:0004279
Short stature	HP:0004322
Sparse hair	HP:0008070
Spasticity	HP:0001257
Weak, high-pitched voice	HP:0001620
[DECIPHER] Patient 249797
Phenotype	HPO Code
Abnormality of dental morphology	HP:0006482
Abnormality of skull ossification	HP:0002703
Abnormality of the urinary system	HP:0000079
Cerebellar hemisphere hypoplasia	HP:0100307
Cleft palate	HP:0000175
Decreased testicular size	HP:0008734
Dysarthria	HP:0001260
Feeding difficulties in infancy	HP:0008872
Fine hair	HP:0002213
Frontal bossing	HP:0002007
Hyperactivity	HP:0000752
Hypoplasia of the maxilla	HP:0000327
Intellectual disability	HP:0001249
Low-set ears	HP:0000369
Macroglossia	HP:0000158
Microdontia	HP:0000691
Micrognathia	HP:0000347
Pili torti	HP:0003777
Prominent nasal bridge	HP:0000426
Protruding tongue	HP:0010808
Recurrent infections	HP:0002719
Recurrent urinary tract infections	HP:0000010
Short philtrum	HP:0000322
Talipes equinovarus	HP:0001762
Thin skin	HP:0000963
Widely spaced teeth	HP:0000687
[DECIPHER] Patient 250369
Phenotype	HPO Code
Cleft palate	HP:0000175
Intellectual disability	HP:0001249
Muscular hypotonia	HP:0001252
Myopia	HP:0000545
Non-midline cleft lip	HP:0100335
Nystagmus	HP:0000639
Proportionate short stature	HP:0003508
Strabismus	HP:0000486
Umbilical hernia	HP:0001537
[DECIPHER] Patient 250441
Phenotype	HPO Code
2-3 toe syndactyly	HP:0004691
Absence seizures	HP:0002121
Anteverted nares	HP:0000463
Broad forehead	HP:0000337
Broad nasal tip	HP:0000455
Downturned corners of mouth	HP:0002714
Epicanthus	HP:0000286
Hearing impairment	HP:0000365
Intellectual disability	HP:0001249
Low-set ears	HP:0000369
Malar flattening	HP:0000272
Microcephaly	HP:0000252
Multiple renal cysts	HP:0005562
Muscular hypotonia	HP:0001252
Ptosis	HP:0000508
Recurrent infections	HP:0002719
Short stature	HP:0004322
Submucous cleft hard palate	HP:0000176
Thin lower lip vermilion	HP:0010282
Thin upper lip vermilion	HP:0000219
[DECIPHER] Patient 251108
Phenotype	HPO Code
Bifid uvula	HP:0000193
Cafe-au-lait spot	HP:0000957
Cryptorchidism	HP:0000028
Feeding difficulties in infancy	HP:0008872
Intellectual disability	HP:0001249
Joint laxity	HP:0001388
Prominent ears	HP:0000411
Prominent fingertip pads	HP:0001212
[DECIPHER] Patient 251240
Phenotype	HPO Code
Cleft palate	HP:0000175
Feeding difficulties in infancy	HP:0008872
Gingival overgrowth	HP:0000212
Hypertelorism	HP:0000316
Intellectual disability	HP:0001249
Low-set ears	HP:0000369
Micrognathia	HP:0000347
Muscular hypotonia	HP:0001252
Stenosis of the external auditory canal	HP:0000402
[DECIPHER] Patient 251834
Phenotype	HPO Code
Cleft palate	HP:0000175
Coloboma	HP:0000589
Feeding difficulties in infancy	HP:0008872
Intellectual disability	HP:0001249
Micrognathia	HP:0000347
Stenosis of the external auditory canal	HP:0000402
[DECIPHER] Patient 253835
Phenotype	HPO Code
Abnormality of the hair	HP:0001595
Cleft palate	HP:0000175
Feeding difficulties in infancy	HP:0008872
Intellectual disability	HP:0001249
Long philtrum	HP:0000343
Macrotia	HP:0000400
Microcephaly	HP:0000252
Narrow mouth	HP:0000160
Patent ductus arteriosus	HP:0001643
Short neck	HP:0000470
[DECIPHER] Patient 253934
Phenotype	HPO Code
Abnormality of the pinna	HP:0000377
Abnormality of the sacrum	HP:0005107
Anal atresia	HP:0002023
Blepharophimosis	HP:0000581
Broad neck	HP:0000475
Cleft palate	HP:0000175
Depressed nasal bridge	HP:0005280
Edema	HP:0000969
Hydrocephalus	HP:0000238
Hypertelorism	HP:0000316
Hypoplastic left heart	HP:0004383
Hypospadias	HP:0000047
Low-set ears	HP:0000369
Micrognathia	HP:0000347
Renal hypoplasia	HP:0000089
Supernumerary ribs	HP:0005815
[DECIPHER] Patient 254497
Phenotype	HPO Code
Cleft lower lip	HP:0010281
Cleft palate	HP:0000175
Delayed speech and language development	HP:0000750
Short stature	HP:0004322
[DECIPHER] Patient 256199
Phenotype	HPO Code
Abnormality of the palpebral fissures	HP:0008050
Abnormality of the philtrum	HP:0000288
Cleft palate	HP:0000175
Dolichocephaly	HP:0000268
Intellectual disability	HP:0001249
Seizures	HP:0001250
[DECIPHER] Patient 256965
Phenotype	HPO Code
Cleft palate	HP:0000175
Hypertelorism	HP:0000316
Low-set ears	HP:0000369
Single transverse palmar crease	HP:0000954
Strabismus	HP:0000486
Talipes equinovalgus	HP:0001772
[DECIPHER] Patient 257395
Phenotype	HPO Code
Cleft palate	HP:0000175
Delayed speech and language development	HP:0000750
Epicanthus	HP:0000286
Kyphosis	HP:0002808
Low posterior hairline	HP:0002162
Low-set ears	HP:0000369
Microcephaly	HP:0000252
Overlapping toe	HP:0001845
Posteriorly rotated ears	HP:0000358
Recurrent infections	HP:0002719
Short neck	HP:0000470
Short stature	HP:0004322
Stenosis of the external auditory canal	HP:0000402
Strabismus	HP:0000486
Synophrys	HP:0000664
Thin upper lip vermilion	HP:0000219
[DECIPHER] Patient 259061
Phenotype	HPO Code
Abnormality of the kidney	HP:0000077
Abnormality of the skull	HP:0000929
Cleft palate	HP:0000175
Micrognathia	HP:0000347
[DECIPHER] Patient 259173
Phenotype	HPO Code
Cleft palate	HP:0000175
Microcephaly	HP:0000252
Ptosis	HP:0000508
Short nose	HP:0003196
Ventricular septal defect	HP:0001629
[DECIPHER] Patient 261661
Phenotype	HPO Code
Cleft palate	HP:0000175
Neurological speech impairment	HP:0002167
Proportionate short stature	HP:0003508
[DECIPHER] Patient 261748
Phenotype	HPO Code
Cafe-au-lait spot	HP:0000957
Cleft palate	HP:0000175
Intellectual disability	HP:0001249
Micrognathia	HP:0000347
Narrow chest	HP:0000774
Pulmonic stenosis	HP:0001642
Short stature	HP:0004322
[DECIPHER] Patient 266258
Phenotype	HPO Code
Depressed nasal bridge	HP:0005280
Edema	HP:0000969
Non-midline cleft lip	HP:0100335
[DECIPHER] Patient 266273
Phenotype	HPO Code
Abnormality of prenatal development or birth	HP:0001197
Cleft palate	HP:0000175
Depressed nasal bridge	HP:0005280
Low-set ears	HP:0000369
Micrognathia	HP:0000347
[DECIPHER] Patient 266274
Phenotype	HPO Code
Cystic hygroma	HP:0000476
Malformation of the heart and great vessels	HP:0002564
Non-midline cleft lip	HP:0100335
[DECIPHER] Patient 266948
Phenotype	HPO Code
Cleft palate	HP:0000175
Clinodactyly of the 5th finger	HP:0004209
Depressed nasal bridge	HP:0005280
Hypertelorism	HP:0000316
Intellectual disability	HP:0001249
Muscular hypotonia	HP:0001252
Recurrent infections	HP:0002719
[DECIPHER] Patient 268290
Phenotype	HPO Code
Cleft palate	HP:0000175
Defect in the atrial septum	HP:0001631
Moderate global developmental delay	HP:0011343
[DECIPHER] Patient 268591
Phenotype	HPO Code
Absent septum pellucidum	HP:0001331
Horseshoe kidney	HP:0000085
Hydrocephalus	HP:0000238
Hypertelorism	HP:0000316
Non-midline cleft lip	HP:0100335
[DECIPHER] Patient 270581
Phenotype	HPO Code
Apraxia	HP:0002186
Clinodactyly of the 5th finger	HP:0004209
Intellectual disability	HP:0001249
Low-set ears	HP:0000369
Macrodontia	HP:0001572
Microcephaly	HP:0000252
Non-midline cleft lip	HP:0100335
Posteriorly rotated ears	HP:0000358
Prominent glabella	HP:0002057
Synophrys	HP:0000664
[DECIPHER] Patient 272344
Phenotype	HPO Code
Abnormality of the vertebrae	HP:0003468
Aplasia/hypoplasia of the optic nerve	HP:0008058
Bifid uvula	HP:0000193
Broad hallux	HP:0010055
Delayed speech and language development	HP:0000750
Double tooth	HP:0011089
Global developmental delay	HP:0001263
Growth delay	HP:0001510
Joint hypermobility	HP:0001382
Kyphosis	HP:0002808
Long fingers	HP:0100807
Lumbar spinal canal stenosis	HP:0004610
Malar flattening	HP:0000272
Microcephaly	HP:0000252
Narrow, high-arched palate	HP:0000218
Retrognathia	HP:0000278
Short, broad feet	HP:0001773
Small chin	HP:0000331
Wide nasal bridge	HP:0000431
[DECIPHER] Patient 274371
Phenotype	HPO Code
Camptodactyly (feet)	HP:0001836
Cleft palate	HP:0000175
Deep palmar creases	HP:0006191
Elbow dislocation	HP:0003042
Elbow flexion contracture	HP:0002987
Flat nose	HP:0000457
Intellectual disability	HP:0001249
Micrognathia	HP:0000347
Shortening of all phalanges of the toes	HP:0005035
Sparse hair	HP:0008070
Tapered finger	HP:0001182
[DECIPHER] Patient 275482
Phenotype	HPO Code
Abnormality of the vertebrae	HP:0003468
Bifid uvula	HP:0000193
Bilateral cleft lip and palate	HP:0002744
Intellectual disability, borderline	HP:0006889
[DECIPHER] Patient 277615
Phenotype	HPO Code
Abnormality of the tongue	HP:0000157
Cleft palate	HP:0000175
Functional respiratory abnormality	HP:0002795
Micrognathia	HP:0000347
Muscular hypotonia	HP:0001252
[DECIPHER] Patient 278059
Phenotype	HPO Code
Cleft palate	HP:0000175
Global developmental delay	HP:0001263
Intrauterine growth retardation	HP:0001511
Postnatal growth retardation	HP:0008897
Short stature	HP:0004322
[DECIPHER] Patient 279708
Phenotype	HPO Code
Epicanthus	HP:0000286
Intellectual disability	HP:0001249
Oral cleft	HP:0000202
[DECIPHER] Patient 282667
Phenotype	HPO Code
Brisk reflexes	HP:0001348
Central diabetes insipidus	HP:0000863
Cleft palate	HP:0000175
Cleft upper lip	HP:0000204
Depressed nasal bridge	HP:0005280
Hypernatremia	HP:0003228
Hypotelorism	HP:0000601
Microcephaly	HP:0000252
Seizures	HP:0001250
Semilobar holoprosencephaly	HP:0002507
Spastic tetraplegia	HP:0002510
Vesicoureteral reflux	HP:0000076
[DECIPHER] Patient 285920
Phenotype	HPO Code
Abnormality of the face	HP:0000271
Apnea	HP:0002104
Cleft palate	HP:0000175
Failure to thrive in infancy	HP:0001531
Microcephaly	HP:0000252
Narrow palpebral fissure, unilateral	HP:0007946
Patent ductus arteriosus	HP:0001643
Peters anomaly	HP:0000659
Pulmonic stenosis	HP:0001642
Sudden episodic apnea	HP:0002882
Ventricular septal defect	HP:0001629
[DECIPHER] Patient 286841
Phenotype	HPO Code
Asymmetry of the thorax	HP:0001555
Bifid uvula	HP:0000193
Specific learning disability	HP:0001328
[DECIPHER] Patient 287905
Phenotype	HPO Code
Cleft palate	HP:0000175
Hypertelorism	HP:0000316
Retrognathia	HP:0000278
Small, downslanting palpebral fissures	HP:0000494
[DECIPHER] Patient 288205
Phenotype	HPO Code
Bilateral cleft palate	HP:0100337
Clinodactyly of the 5th finger	HP:0004209
[ECARUCA] Patient E4287 (real ID: 4287)
Phenotype	HPO Code
2-3 toe syndactyly	HP:0004691
Alopecia areata	HP:0002229
Cleft palate	HP:0000175
Depressed / flat nasal bridge	HP:0005280
Down-turned corners of the mouth	HP:0002714
Eczema	HP:0000964
Epicanthic folds	HP:0000286
Global developmental delay	HP:0001263
Hypertelorism	HP:0000316
Hypoplastic female external genitalia	HP:0012815
Microstomia	HP:0000160
Mid-face hypoplasia (excl.flat malar)	HP:0000272
Narrow / Atretic auditory canal	HP:0000413
Proximal placement of thumb	HP:0009623
Simple / absent philtrum	HP:0000319
Small / short nose	HP:0003196
Tapering fingers	HP:0001182
Thin upper lip	HP:0000219
Upper lip, cupid's bow	HP:0002263
Upward slanting of palpebral fissures	HP:0000582
Wide nasal bridge	HP:0000431
[ECARUCA] Patient E4483 (real ID: 4483)
Phenotype	HPO Code
Agenesis / hypoplasia of corpus callosum	HP:0007370
Atrio-ventricular septal defect	HP:0001631
Cleft palate	HP:0000175
Feeding problems in infants	HP:0011968
Gestation, polyhydramnios	HP:0001561
Hypermetropia	HP:0000540
Hypospadias	HP:0000047
Micropenis	HP:0000054
Narrow/Atretic auditory canal	HP:0000413
Pyloric stenosis	HP:0002021
Small mandible / micrognathia	HP:0000347
Tracheoesophageal fistula	HP:0002575
[ECARUCA] Patient E4562 (real ID: 4562)
Phenotype	HPO Code
Absent fingers or oligodactyly (aplasia of the fingers)	HP:0009380
Absent metacarpals	HP:0010048
Absent or hypoplastic thumbs	HP:0009601
Atrial septum defect	HP:0001631
Cleft palate	HP:0000175
Constipation	HP:0002019
Epicanthic folds	HP:0000286
Extra ribs / supernumerary ribs	HP:0005815
Hypertelorism	HP:0000316
Low-set ears, posteriorly rotated ears	HP:0000368
Patent ductus arteriosus	HP:0001643
Short neck	HP:0000470
Single palmar crease	HP:0000954
Small ears / microtia	HP:0008551
Stridor	HP:0010307
Upward slanting of palpebral fissures	HP:0000582
Wide nasal bridge	HP:0000431
[ECARUCA] Patient E4676 (real ID: 4676)
Phenotype	HPO Code
Cleft palate	HP:0000175
Cleft uvula / bifid uvula	HP:0000193
Hydronephrosis	HP:0000126
Hypertonia	HP:0001276
Intellectual disability	HP:0001249
Large, prominent ears / macrotia	HP:0000400
Microcephaly	HP:0000252
Microcephaly, prenatal onset	HP:0011451
Short stature, proportionate	HP:0003508
Urinary reflux	HP:0000076
[ECARUCA] Patient E4697 (real ID: 4697)
Phenotype	HPO Code
Brachydactyly	HP:0001156
Broad base to nose	HP:0000445
Cleft palate	HP:0000175
Club foot / talipes equinovarus	HP:0001762
Deafness, sensorineural	HP:0000407
Feeding problems in infants	HP:0011968
Hiatus hernia	HP:0002036
Intellectual disability, moderate	HP:0002342
Large ears / macrotia	HP:0000400
Myopia	HP:0000545
Narrow / atretic auditory canal	HP:0000413
Short palpebral fissures	HP:0012745
Short toes	HP:0001831
Speech delay	HP:0000750
Thin lower lip vermilion	HP:0010282
Thin upper lip vermilion	HP:0000219
Upward slanting of palpebral fissures	HP:0000582
[ECARUCA] Patient E4854 (real ID: 4854)
Phenotype	HPO Code
Absent or small, hypoplastic, deepset nails	HP:0008386
Cleft palate	HP:0000175
Fine hair	HP:0002213
Hypoplastic toes (inc. phalanges)	HP:0001831
Hypotelorism	HP:0000316
Intellectual disability, mild	HP:0001256
Long philtrum	HP:0000343
Microstomia	HP:0000160
Posteriorly rotated ears	HP:0000358
Recurrent infections	HP:0002719
Short stature, proportionate	HP:0003508
Short toes	HP:0001831
Simple / absent philtrum	HP:0000319
Small mandible / micrognathia	HP:0000347
Sparse / decreased eyebrows	HP:0000535
Speech delay	HP:0000750
Syndactyly of toes (not 2-3)	HP:0001770
Thin upper lip vermilion	HP:0000219
Upward slanting of palpebral fissures	HP:0000582

## Sheet: HPO_DUP_patients_Comparison
Supplementary Table 3__Other disease phenotypes of OFC patients with deletions or duplications affecting the candidate OFC genes identified in this study
Patients with duplications affecting one or more of the 27 candidate genes.
Patient ID	Database	Cytogenetic band	Other CNVs	Deleted top candidate gene(s)	Type of OFC	HP:0001871	HP:0003549	HP:0000152	HP:0040064	HP:0001939	HP:0001197	HP:0001438	HP:0000769	HP:0001626	HP:0000598	HP:0000818	HP:0000478	HP:0000119	HP:0002715	HP:0001574	HP:0003011	HP:0000707	HP:0002086	HP:0000924	HP:0045027	HP:0001608	HP:0001507	HP:0002664
						Abnormality of blood and blood-forming tissues	Abnormality of connective tissue	Abnormality of head or neck (including OFCs)	Abnormality of limbs	Abnormality of metabolism and homeostasis	Abnormality of prenatal development/birth	Abnormality of the abdomen	Abnormality of the breast	Abnormality of the cardiovascular system	Abnormality of the ear	Abnormality of the endocrine system	Abnormality of the eye	Abnormality of the genitourinary system	Abnormality of the immune system	Abnormality of the integument	Abnormality of the musculature	Abnormality of the nervous system	Abnormality of the respiratory system	Abnormality of the skeletal system	Abnormality of the thoracic cavity	Abnormality of the voice	Growth abnormality	Neoplasm
1584	DECIPHER	15q26.3	yes	IGF1R, TTC23	CLP			X									X			X		X		X
1993	DECIPHER	18p11.32-p11.21	yes	YES1	ARC		X	X		X		X							X	X
2384	DECIPHER	22q12.3-q13-33	yes	APOBEC3B	CLP			X						X				X				X
2541	DECIPHER	22q13.1	yes	APOBEC3B	CP			X									X					X
4092	DECIPHER	18p11.32-p11.31	yes	YES1	CP			X	X			X		X	X	X	X	X		X		X		X
4110	DECIPHER	22q11.21-q11.22	yes	DGCR6, TXNRD2	CP			X	X						X		X			X	X	X		X
4647	DECIPHER	4q35.1-q35.2	no	FAM149A	CP		X	X	X					X	X		X	X		X	X	X		X
248550	DECIPHER	15q11.2-q13.1	no	CYFIP1, NIPA1, TUBGCP5	BU			X							X							X		X			X
250066	DECIPHER	16p11.2	yes	GDPD3, MAPK3, PPP4C, YPEL3	CP			X						X
250126	DECIPHER	6q25.2-q25.3	no	TULP4	CLP			X										X				X		X
250500	DECIPHER	1q43	no	FH	BU			X							X						X	X					X
251153	DECIPHER	22q11.21	no	DGCR6, TXNRD2	CLP			X
251657	DECIPHER	4q35.1-q35.2	no	FAM149A	CLP + CM			X	X						X					X				X
251689	DECIPHER	22q11.21	no	TXNRD2	CP			X						X
255533	DECIPHER	22q11.21	yes	DGCR6, TXNRD2	BU			X						X			X					X		X			X
258439	DECIPHER	8p23.1	no	CTSB, FDFT1	CP			X						X	X			X				X
258875	DECIPHER	Xq26.1-q.26.2	no	FIRRE	CP			X														X
259192	DECIPHER	16p13.3-p13	yes	DEXI, METTL22	CP			X	X					X	X		X	X						X
263710	DECIPHER	22q11.21	yes	DGCR6, TXNRD2	CLP			X				X		X
264125	DECIPHER	15q26.1-q26.3	no	IGF1R, LRRC28, TTC23	BU			X	X								X			X				X			X
266258	DECIPHER	11p15.5-p12	yes	FIBIN, PSMD13, SIRT3	CL			X		X
266407	DECIPHER	22q11.1-q21	yes	DGCR6, TXNRD2	CL			X
266702	DECIPHER	15q11.1-q11.2	yes	CYFIP1, NIPA1, TUBGCP5	CP			X						X								X
268107	DECIPHER	15q11.2	no	CYFIP1, NIPA1, TUBGCP5	CP			X	X					X			X			X		X		X				X
268156	DECIPHER	18p11.32	yes	YES1	CP			X						X	X		X							X			X
275482	DECIPHER	18p11.32-p11.31	yes	YES1	CLP + BU			X														X		X
280883	DECIPHER	8p23.1	yes	CTSB, FDFT1	CP			X
281825	DECIPHER	16p11.2	yes	GDPD3, MAPK3, PPP4C, YPEL3	CL			X						X	X		X						X	X
281943	DECIPHER	22q11.21	yes	TXNRD2	FC			X														X
282458	DECIPHER	11p15.5	no	PSMD13, RIC8A, SIRT3	CLP			X
282962	DECIPHER	Xq21.1	no	BRWD3	CP			X
283029	DECIPHER	Xq21.1	yes	BRWD3	CL + ARC			X	X		X	X	X		X	X	X	X			X	X		X			X
284588	DECIPHER	11p14.2	yes	FIBIN	CLP			X														X
285671	DECIPHER	1q42.2-q44	yes	FH	CP			X
288667	DECIPHER	6q25.3	yes	TULP4	OC			X
288782	DECIPHER	15q26.3	yes	LRRC28, TTC23	CL			X												X		X
4362 (E4362)	ECARUCA	Xq25-q26.2	no	FIRRE	CP			X	X			X			X		X	X		X		X		X			X
4730 (E4730)	ECARUCA	16p13.2-p13.13	yes	DEXI, METTL22	CP			X	X						X					X		X		X
5075 (E5075)	ECARUCA	11p15.5-p11.12	no	FIBIN, PSMD13, RIC8A, SIRT3	CLP		X	X	X	X	X	X		X	X		X		X	X	X	X		X

## Sheet: HPO_DUP_patients_extended
Supplementary Table 3__Other disease phenotypes of OFC patients with deletions or duplications affecting the candidate OFC genes identified in this study
Patients with duplications affecting one or more of the 27 candidate genes (extended list of phenotypes/HPO terms).
[DECIPHER] Patient 1584
Phenotype	HPO Code
Abnormality of hair pigmentation	HP:0009887
Cleft palate	HP:0000175
Frontal bossing	HP:0002007
Hypertelorism	HP:0000316
Intellectual disability	HP:0001249
Non-midline cleft lip	HP:0100335
Nystagmus	HP:0000639
Strabismus	HP:0000486
[DECIPHER] Patient 1993
Phenotype	HPO Code
Alveolar ridge cleft	HP:0010289
Constipation	HP:0002019
Hypoglycemia	HP:0001943
Lipodystrophy	HP:0009125
Recurrent infections	HP:0002719
Small nail	HP:0001792
Sparse hair	HP:0008070
[DECIPHER] Patient 2384
Phenotype	HPO Code
Cleft palate	HP:0000175
Hypoplasia of the corpus callosum	HP:0002079
Hypospadias	HP:0000047
Median cleft lip	HP:0000161
Micropenis	HP:0000054
Ventricular septal defect	HP:0001629
[DECIPHER] Patient 2541
Phenotype	HPO Code
Cleft palate	HP:0000175
Intellectual disability	HP:0001249
Strabismus	HP:0000486
[DECIPHER] Patient 4092
Phenotype	HPO Code
Abnormality of the gallbladder	HP:0005264
Anterior hypopituitarism	HP:0000830
Biliary atresia	HP:0005912
Cleft palate	HP:0000175
Coarctation of aorta	HP:0001680
Encephalocele	HP:0002084
Hand clenching	HP:0001188
Hemivertebrae	HP:0002937
Hypertelorism	HP:0000316
Hypogonadism	HP:0000135
Hypoplasia of the corpus callosum	HP:0002079
Low-set ears	HP:0000369
Micrognathia	HP:0000347
Overlapping fingers	HP:0010557
Patent ductus arteriosus	HP:0001643
Posteriorly rotated ears	HP:0000358
Prolonged neonatal jaundice	HP:0006579
Short neck	HP:0000470
Triangular face	HP:0000325
Vertical talus	HP:0001838
[DECIPHER] Patient 4110
Phenotype	HPO Code
Abnormality of the pinna	HP:0000377
Abnormality of the teeth	HP:0000164
Cataract	HP:0000518
Hearing impairment	HP:0000365
Increased number of teeth	HP:0011069
Intellectual disability	HP:0001249
Muscular hypotonia	HP:0001252
Preauricular pit	HP:0004467
Proptosis	HP:0000520
Short phalanx of finger	HP:0009803
Submucous cleft hard palate	HP:0000176
[DECIPHER] Patient 4647
Phenotype	HPO Code
Camptodactyly of finger	HP:0100490
Cleft palate	HP:0000175
Conductive hearing impairment	HP:0000405
Hypertelorism	HP:0000316
Intellectual disability	HP:0001249
Low-set ears	HP:0000369
Micrognathia	HP:0000347
Renal agenesis	HP:0000104
Rieger anomaly	HP:0000558
Sloping forehead	HP:0000340
Synophrys	HP:0000664
Ventricular septal defect	HP:0001629
[DECIPHER] Patient 248550
Phenotype	HPO Code
Abnormality of the pinna	HP:0000377
Aggressive behavior	HP:0000718
Anteverted nares	HP:0000463
Bifid uvula	HP:0000193
Everted lower lip vermilion	HP:0000232
Intellectual disability	HP:0001249
Long philtrum	HP:0000343
Low-set ears	HP:0000369
Micrognathia	HP:0000347
Obesity	HP:0001513
Self-mutilation	HP:0000742
Thick upper lip vermilion	HP:0000215
[DECIPHER] Patient 250066
Phenotype	HPO Code
Arterial tortuosity	HP:0005116
Cleft palate	HP:0000175
[DECIPHER] Patient 250126
Phenotype	HPO Code
Abnormality of the mouth	HP:0000153
Cleft palate	HP:0000175
Cryptorchidism	HP:0000028
Focal seizures with impairment of consciousness or awareness	HP:0002384
Intellectual disability	HP:0001249
Kyphosis	HP:0002808
Non-midline cleft lip	HP:0100335
[DECIPHER] Patient 250500
Phenotype	HPO Code
Bifid uvula	HP:0000193
Conductive hearing impairment	HP:0000405
Delayed speech and language development	HP:0000750
Muscular hypotonia	HP:0001252
Tall stature	HP:0000098
[DECIPHER] Patient 251153
Phenotype	HPO Code
Cleft palate	HP:0000175
Non-midline cleft lip	HP:0100335
[DECIPHER] Patient 251657
Phenotype	HPO Code
Cleft mandible	HP:0010752
Cleft palate	HP:0000175
Clinodactyly of the 5th finger	HP:0004209
Epicanthus	HP:0000286
Non-midline cleft lip	HP:0100335
Preauricular skin tag	HP:0000384
Single transverse palmar crease	HP:0000954
[DECIPHER] Patient 251689
Phenotype	HPO Code
Cleft palate	HP:0000175
Coarctation of aorta	HP:0001680
[DECIPHER] Patient 255533
Phenotype	HPO Code
Abnormality of the vasculature	HP:0002597
Aggressive behavior	HP:0000718
Beaking of vertebral bodies	HP:0004568
Bifid uvula	HP:0000193
Convex nasal ridge	HP:0000444
Delayed speech and language development	HP:0000750
Downslanted palpebral fissures	HP:0000494
Hyperactivity	HP:0000752
Hypermetropia	HP:0000540
Hypertelorism	HP:0000316
Intellectual disability	HP:0001249
Irregular vertebral endplates	HP:0003301
Obesity	HP:0001513
[DECIPHER] Patient 258439
Phenotype	HPO Code
Autism	HP:0000717
Cleft palate	HP:0000175
Hearing impairment	HP:0000365
Intellectual disability	HP:0001249
Renal agenesis	HP:0000104
Ventricular septal defect	HP:0001629
[DECIPHER] Patient 258875
Phenotype	HPO Code
Blepharophimosis	HP:0000581
Cleft palate	HP:0000175
Depressed nasal tip	HP:0000437
Epicanthus	HP:0000286
Intellectual disability	HP:0001249
[DECIPHER] Patient 259192
Phenotype	HPO Code
Broad toe	HP:0001837
Cleft palate	HP:0000175
Defect in the atrial septum	HP:0001631
High palate	HP:0000218
Hypertelorism	HP:0000316
Low-set ears	HP:0000369
Renal cysts	HP:0000107
Sandal gap	HP:0001852
Sloping forehead	HP:0000340
Thin lower lip vermilion	HP:0010282
Thin upper lip vermilion	HP:0000219
[DECIPHER] Patient 263710
Phenotype	HPO Code
Anal atresia	HP:0002023
Cleft palate	HP:0000175
Non-midline cleft lip	HP:0100335
Ventricular septal defect	HP:0001629
[DECIPHER] Patient 264125
Phenotype	HPO Code
Bifid uvula	HP:0000193
Downslanted palpebral fissures	HP:0000494
Long face	HP:0000276
Prominent fingertip pads	HP:0001212
Ptosis	HP:0000508
Tall stature	HP:0000098
[DECIPHER] Patient 266258
Phenotype	HPO Code
Depressed nasal bridge	HP:0005280
Edema	HP:0000969
Non-midline cleft lip	HP:0100335
[DECIPHER] Patient 266258
Phenotype	HPO Code
Depressed nasal bridge	HP:0005280
Edema	HP:0000969
Non-midline cleft lip	HP:0100335
[DECIPHER] Patient 266407
Phenotype	HPO Code
Non-midline cleft lip	HP:0100335
[DECIPHER] Patient 266702
Phenotype	HPO Code
Blepharophimosis	HP:0000581
Cleft palate	HP:0000175
Epicanthus	HP:0000286
Intellectual disability, moderate	HP:0002342
Moderate global developmental delay	HP:0011343
Ventricular septal defect	HP:0001629
[DECIPHER] Patient 268107
Phenotype	HPO Code
Capillary hemangiomas	HP:0005306
Clinodactyly of the 5th finger	HP:0004209
Deeply set eye	HP:0000490
Delayed speech and language development	HP:0000750
Exaggerated cupid's bow	HP:0002263
Submucous cleft hard palate	HP:0000176
[DECIPHER] Patient 268156
Phenotype	HPO Code
Anotia	HP:0009892
Atrioventricular canal defect	HP:0006695
Broad neck	HP:0000475
Duane anomaly	HP:0009921
Facial asymmetry	HP:0000324
Mandibular prognathia	HP:0000303
Proportionate short stature	HP:0003508
Scoliosis	HP:0002650
Submucous cleft hard palate	HP:0000176
[DECIPHER] Patient 275482
Phenotype	HPO Code
Abnormality of the vertebrae	HP:0003468
Bifid uvula	HP:0000193
Bilateral cleft lip and palate	HP:0002744
Intellectual disability, borderline	HP:0006889
[DECIPHER] Patient 280883
Phenotype	HPO Code
Median cleft palate	HP:0009099
[DECIPHER] Patient 281825
Phenotype	HPO Code
Abnormal branching pattern of the aortic arch	HP:0011587
Abnormality of the middle ear ossicles	HP:0004452
Aortic regurgitation	HP:0001659
Atrioventricular canal defect	HP:0006695
Bilateral microphthalmos	HP:0007633
Choanal atresia	HP:0000453
Facial asymmetry	HP:0000324
Hypoplastic pulmonary veins	HP:0005304
Incomplete cleft of the upper lip	HP:0011340
Left ventricular hypertrophy	HP:0001712
Mandibulofacial dysostosis	HP:0005321
Microtia	HP:0008551
Patent ductus arteriosus	HP:0001643
Single median maxillary incisor	HP:0006315
Unilateral cleft lip	HP:0100333
[DECIPHER] Patient 281943
Phenotype	HPO Code
Abnormal cortical gyration	HP:0002536
Facial cleft	HP:0002006
[DECIPHER] Patient 282458
Phenotype	HPO Code
Unilateral cleft lip	HP:0100333
Unilateral cleft palate	HP:0100334
[DECIPHER] Patient 282962
Phenotype	HPO Code
Cleft soft palate	HP:0000185
[DECIPHER] Patient 283029
Phenotype	HPO Code
Abnormality of the pinna	HP:0000377
Alveolar ridge cleft	HP:0010289
Cleft upper lip	HP:0000204
Constipation	HP:0002019
Failure to thrive	HP:0001508
Global developmental delay	HP:0001263
Intrauterine growth retardation	HP:0001511
Macroglossia	HP:0000158
Myopia	HP:0000545
Overlapping toe	HP:0001845
Precocious puberty	HP:0000826
Premature birth	HP:0001622
Supernumerary nipples	HP:0002558
Testicular atrophy	HP:0000029
Unilateral renal agenesis	HP:0000122
[DECIPHER] Patient 284588
Phenotype	HPO Code
Bilateral cleft lip and palate	HP:0002744
Intellectual disability	HP:0001249
[DECIPHER] Patient 285671
Phenotype	HPO Code
Cleft palate	HP:0000175
[DECIPHER] Patient 288667
Phenotype	HPO Code
Oral cleft	HP:0000202
[DECIPHER] Patient 288782
Phenotype	HPO Code
Abnormal facial shape	HP:0001999
Abnormality of the skin	HP:0000951
Cleft upper lip	HP:0000204
Global developmental delay	HP:0001263
[ECARUCA] Patient E4362 (real ID: 4362)
Phenotype	HPO Code
Obesity (generalized)	HP:0001513
Proportionate short stature	HP:0003508
Microcephaly	HP:0000252
Dysplastic ears	HP:0000377
Dystopia canthorum / telecanthus	HP:0000506
Ptosis of eyelids	HP:0000508
Blepharophimosis	HP:0000581
Anteverted nares	HP:0004495
Broad nasal tip	HP:0000455
Small mandible / micrognathia	HP:0000347
Microstomia	HP:0000160
Cleft palate	HP:0000175
Irregular, crowded teeth	HP:0000678
Kyphosis	HP:0002808
Scoliosis	HP:0002650
Feeding difficulties in infants	HP:0011968
Hypospadias	HP:0000047
Small penis (inc.micro)	HP:0000054
Cryptorchidism	HP:0000028
Brachydactyly	HP:0001156
Clinodactyly	HP:0030084
Tapered fingers	HP:0001182
Short toes	HP:0001831
2-3 toe syndactyly	HP:0004691
Intellectual disability	HP:0001249
Patchy pigment, skin (inc. cafe-au-lait spots)	HP:0000957
[ECARUCA] Patient E4730 (real ID: 4730)
Phenotype	HPO Code
Arched eyebrows	HP:0002553
Broad nasal septum	HP:0005322
Broad thumbs	HP:0011304
Cleft palate	HP:0000175
Dystopia canthorum / telecanthus	HP:0000506
High/prominent nasal bridge	HP:0000426
Long philtrum	HP:0000343
Metopic ridge	HP:0005556
Microcephaly	HP:0000252
Prominent ears	HP:0000411
Simple ears	HP:0000377
Sloping forehead	HP:0000340
Small mandible / micrognathia	HP:0000347
Tapering fingers	HP:0001182
[ECARUCA] Patient E5075 (real ID: 5075)
Phenotype	HPO Code
Arachnodactyly	HP:0001166
Blepharophimosis	HP:0000581
Cleft palate	HP:0000175
Cutis laxa	HP:0000973
Developmental delay	HP:0001263
Dystopia canthorum / telecanthus	HP:0000506
Gastric tube feeding / feeding difficulties	HP:0011968
Gestation, polyhydramnios	HP:0001561
Hearing, general abnormalities	HP:0000365
Hydrocephalus (Large ventricles non-spec.)	HP:0000238
Hypertelorism	HP:0000316
Hypoglycemia	HP:0001943
Hypotonia	HP:0011398
Inguinal hernia	HP:0000023
Joint laxity	HP:0001388
Long thorax	HP:0100818
Non-midline cleft upper lip	HP:0100335
Perthe's / dysplastic hip	HP:0003272
Recurrent infections	HP:0002719
Umbilical hernia	HP:0001537
Ventricular septal defect	HP:0001629
Vision, general abnormalities	HP:0000504

## Sheet: Notes
Supplementary Table 3__Other disease phenotypes of OFC patients with deletions or duplications affecting the candidate OFC genes identified in this study
Phenotypes (column F, sheets 1 and 3):
ARC	alverola ridge cleft
BU	bifid uvula
CM	cleft mandible
CL	cleft lip (upper)
CLP	cleft lip and palate
CP	cleft palate only
FC	facial cleft
LLC	lower lip cleft
OC	oral cleft (unspecified)
Note: Cleft phenotypes are mapped to the category "Abnormality of the face and neck" (HP:0000152) in the tables reported in sheet 1 and sheet 3.
