# Supplementary material for: Systematic analysis of copy number variants of a large cohort of orofacial cleft patients identifies candidate genes for orofacial clefts
Source: Hum Genet. 2015 Nov 11;135:41–59. doi: 10.1007/s00439-015-1606-x (PMC4698300; doi:10.1007/s00439-015-1606-x)
Supplement: Supplementary file 6 — Supplementary material 6 (XLSX 34 kb) [file 439_2015_1606_MOESM6_ESM.xlsx]

## Sheet: Genes_DELETION_analysis_117
Supplementary Table 4__Deleted and duplicated candidate genes
Candidate genes (117) present in deleted regions with >2 overlaps and containing ≤ 5 genes in total
Deleted genes [UCSC refFlat annotation]	Category [GeneCards, Ensembl]	Ensembl IDs [GRCh37/hg19]	Mouse ortholog	Most highly expressed isoform	Expression in mouse palate, E10 (nRPK)	Expression in mouse palate, E11 (nRPK)	Expression in mouse palate, E12 (nRPK)	Expression in mouse palate, E13 (nRPK)	Expression in mouse palate, E14 (nRPK)
ABCA3	protein-coding gene	ENSG00000167972	Abca3	NM_001039581	20.847	19.8279	21.9191	35.682	27.28
ACBD3	protein-coding gene	ENSG00000182827	Acbd3	NM_133225	266.14	263.09	343.482	288.091	519.092
AGA	protein-coding gene	ENSG00000038002	Aga	NM_001205054	8.31673	7.84362	16.3032	17.7299	40.8244
ANKRD50	protein-coding gene	ENSG00000151458	Ankrd50	NM_001167883	354.742	447.599	530.148	708.401	640.7
ANO7	protein-coding gene	ENSG00000146205	Ano7	NM_207031	0.25057	0	0	0.992034	0
ANP32AP1	pseudogene	ENSG00000259516	─	─	─	─	─	─	─
ARNTL2	protein-coding gene	ENSG00000029153	Arntl2	NM_172309	7.41225	5.67986	19.979	23.8436	33.6122
ARNTL2-AS1	antisense RNA (non-protein coding)	ENSG00000245311	─	─	─	─	─	─	─
BBS12	protein-coding gene	ENSG00000181004	Bbs12	NM_001008502	49.0141	27.6106	28.2403	31.0309	49.7938
C15orf41	protein-coding gene	ENSG00000186073	BC052040	NM_207264	107.497	137.184	89.5728	83.8818	72.7173
C15orf53	protein-coding gene	ENSG00000175779	─	─	─	─	─	─	─
C15orf54	protein-coding gene	ENSG00000175746	─	─	─	─	─	─	─
CCDC102B	protein-coding gene	ENSG00000150636	─	─	─	─	─	─	─
CD28	protein-coding gene	ENSG00000178562	Cd28	NM_007642	1.68051	1.83145	0.732062	2.46419	0.652899
CDH7	protein-coding gene	ENSG00000081138	Cdh7	NM_172853	7.4526	8.84249	3.77013	12.0561	14.2904
CETN4P	pseudogene (affiliated with lncRNAs)	ENSG00000224786	Cetn4	NM_145825	9.89526	5.59941	4.47636	20.0905	10.6461
CRHR1-IT1	antisense RNA (non-protein coding)	ENSG00000204650	─	─	─	─	─	─	─
CRYBB2P1	pseudogene	ENSG00000100058	─	─	─	─	─	─	─
CSNK1A1P1	pseudogene (affiliated with antisense RNAs)	ENSG00000223518	─	─	─	─	─	─	─
CTLA4	protein-coding gene	ENSG00000163599	Ctla4	NM_009843	0	0	0	0	0
CYTH3	protein-coding gene	ENSG00000008256	Cyth3	NM_011182	400.668	479.863	465.249	400.915	444.55
DCTD	protein-coding gene	ENSG00000129187	Dctd	NM_001161516	411.506	415.116	426.736	272.106	272.066
DNAJC10	protein-coding gene	ENSG00000077232	Dnajc10	─	─	─	─	─	─
DPH6	protein-coding gene	ENSG00000134146	Atpbd4	NM_025675	103.597	109.079	81.3488	73.2834	121.616
DPH6-AS1	antisense RNA (non-protein coding)	ENSG00000248079	─	─	─	─	─	─	─
DUSP19	protein-coding gene	ENSG00000162999	Dusp19	NM_024438	153.723	110.786	119.349	112.705	217.702
FAM230B	long intergenic non-protein coding RNA	ENSG00000215498	─	─	─	─	─	─	─
FAM92A1P2	pseudogene (affiliated with lncRNAs)	ENSG00000230219	─	─	─	─	─	─	─
FAM98B	protein-coding gene	ENSG00000171262	Fam98b	NM_026620	133.409	118.957	90.8526	104.607	116.62
FARP2	protein-coding gene	ENSG00000006607	Farp2	NM_145519	57.489	57.6001	64.6281	80.7633	147.881
FAT4	protein-coding gene	ENSG00000196159	Fat4	NM_183221	749.882	835.944	576.997	660.651	602.578
FGF2	protein-coding gene	ENSG00000138685	Fgf2	NM_008006	19.7171	82.4765	136.416	234.187	124.706
FRG1	protein-coding gene	ENSG00000109536	Frg1	NM_013522	315.617	361.527	350.742	307.013	456.592
FRZB	protein-coding gene	ENSG00000162998	Frzb	NM_011356	396.968	410.211	1050.37	716.602	715.741
FSIP1	protein-coding gene	ENSG00000150667	Fsip1	NM_027759	2.89091	4.72586	8.02829	10.8096	6.31776
H3F3A	protein-coding gene	ENSG00000163041	H3f3a	NM_008210	106.379	108.382	71.9588	96.888	90.3722
H3F3AP4	pseudogene	ENSG00000235655	─	─	─	─	─	─	─
HDLBP	protein-coding gene	ENSG00000115677	Hdlbp	NM_133808	2416.44	2419.88	2293.35	2781.41	3530.89
HIC2	protein-coding gene	ENSG00000169635	Hic2	NM_178922	222.026	148.736	102.452	77.5314	35.3488
ICOS	protein-coding gene	ENSG00000163600	Icos	NM_017480	1.48632	7.28922	10.6833	8.82679	15.5913
IGLL3P	pseudogene (affiliated with lncRNAs)	ENSG00000206066	─	─	─	─	─	─	─
KPNA7	protein-coding gene	ENSG00000185467	Kpna7	─	─	─	─	─	─
LETM1	protein-coding gene	ENSG00000168924	Letm1	NM_019694	383.353	525.387	313.761	250.663	282.666
LINC00290	long intergenic non-protein coding RNA	ENSG00000248197	─	─	─	─	─	─	─
LINC00639	long intergenic non-protein coding RNA	ENSG00000259070	─	─	─	─	─	─	─
LINC00969	long intergenic non-protein coding RNA	ENSG00000242086	─	─	─	─	─	─	─
LINC01007	long intergenic non-protein coding RNA	ENSG00000233123	─	─	─	─	─	─	─
LINC01091	long intergenic non-protein coding RNA	ENSG00000249464	─	─	─	─	─	─	─
LINC01098	long intergenic non-protein coding RNA	ENSG00000231171	─	─	─	─	─	─	─
LINC01099	long intergenic non-protein coding RNA	ENSG00000251504	─	─	─	─	─	─	─
LINC01262	long intergenic non-protein coding RNA	ENSG00000250739	─	─	─	─	─	─	─
LOC101927087	long non-coding RNA	ENSG00000261083	─	─	─	─	─	─	─
LOC101927488	long non-coding RNA	─	─	─	─	─	─	─	─
LOC101928227	long non-coding RNA	ENSG00000259225	─	─	─	─	─	─	─
LOC102546228	long non-coding RNA	ENSG00000248107	─	─	─	─	─	─	─
LOC145845	long non-coding RNA	ENSG00000259280	─	─	─	─	─	─	─
LOC90768	long non-coding RNA	ENSG00000177822	─	─	─	─	─	─	─
LRP5L	protein-coding gene	ENSG00000100068	─	─	─	─	─	─	─
MEIS2	protein-conding gene	ENSG00000134138	Meis2	NM_001136072	42.2185	70.413	97.3357	34.7379	74.5581
MGC57346	non-coding RNA	─	─	─	─	─	─	─	─
MIR1305	microRNA	ENSG00000221227	─	─	─	─	─	─	─
MIR2054	microRNA	─	─	─	─	─	─	─	─
MIR3677	microRNA	ENSG00000266643	─	─	─	─	─	─	─
MIR3942	microRNA	ENSG00000265102	─	─	─	─	─	─	─
MIR4510	microRNA	ENSG00000265098	─	─	─	─	─	─	─
MIR4717	microRNA	ENSG00000264004	─	─	─	─	─	─	─
MIR570	microRNA	ENSG00000207650	─	─	─	─	─	─	─
MIR5739	microRNA	ENSG00000276162	─	─	─	─	─	─	─
MIR6817	microRNA	ENSG00000277872	─	─	─	─	─	─	─
MIR8063	microRNA	ENSG00000277202	─	─	─	─	─	─	─
MIR940	microRNA	ENSG00000260778	─	─	─	─	─	─	─
MIR943	microRNA	ENSG00000216105	─	─	─	─	─	─	─
MIXL1	protein-coding gene	ENSG00000185155	Mixl1	NM_013729	0.352155	1.72704	0.690326	0	0.923514
MTERFD2	protein-coding gene	ENSG00000122085	Mterfd2	NM_178051	140.305	140.305	110.825	117.771	101.604
MUC20	protein-coding gene	ENSG00000176945	Muc20	NM_146071	0	0	0	0	2.20631
MYL10	protein-coding gene	ENSG00000106436	Myl10	NM_001085387	0	0	0	0	0
NCKAP1	protein-coding gene	ENSG00000061676	Nckap1	NM_016965	991.479	779.666	894.349	806.559	1239.73
NEIL3	protein-coding gene	ENSG00000109674	Neil3	NM_146208	171.735	148.266	156.402	135.512	169.201
NELFA (WHSC2)	protein-coding gene	ENSG00000185049	Whsc2	NM_011914	1396.19	1612.56	1089.88	841.286	523.019
NPHP4	protein-coding gene	ENSG00000131697	Nphp4	NM_153424	25.651	26.3388	20.5848	19.6763	24.1047
NUDT6	protein-coding gene	ENSG00000170917	Nudt6	NM_153561	28.5738	53.4712	28.0065	37.709	46.012
NUP35	protein-coding gene	ENSG00000163002	Nup35	NM_001190179	6.73688	2.87295	16.6514	4.25207	14.0826
PARD3B	protein-coding gene	ENSG00000116117	Pard3b	NM_001081050	16.8094	25.9086	53.287	60.339	58.2723
PASK	protein-coding gene	ENSG00000115687	Pask	NM_080850	497.601	388.059	298.344	234.412	215.15
POM121L8P	pseudogene (affiliated with lncRNAs)	ENSG00000229266	─	─	─	─	─	─	─
PPFIBP1	protein-coding gene	ENSG00000110841	Ppfibp1	NM_026221	85.9022	85.9022	94.8028	140.389	135.049
PPP1R7	protein-coding gene	ENSG00000115685	Ppp1r7	NM_023200	303.633	278.66	271.866	222.193	266
RASGRP1	protein-coding gene	ENSG00000172575	Rasgrp1	NM_011246	22.4219	22.4219	2.16672	4.37603	10.2142
RIMBP3B	protein-coding gene	ENSG00000196934	Rimbp3	NM_001033338	3.1703	1.01398	3.78286	3.63814	1.44591
RIMBP3C	protein-coding gene	ENSG00000183246	Rimbp3	NM_001033338	3.1703	1.01398	3.78286	3.63814	1.44591
RNPS1	protein-coding gene	ENSG00000205937	Rnps1	NM_009070	187.89	178.942	176.76	131.175	113.285
SATB2	protein-coding gene	ENSG00000119042	Satb2	NM_139146	117.42	117.42	378	307.103	217.684
SCARNA22	small CRISPR/Cas-associated RNA	ENSG00000249784	Gm22728	─	─	─	─	─	─
SDE2	protein-coding gene	ENSG00000143751	Sde2	─	─	─	─	─	─
SEPT2	protein-coding gene	ENSG00000168385	Sept2	NM_001159718	320.564	307.855	468.204	520.728	974.705
SMCO2	protein-coding gene	ENSG00000165935	Smco2	─	─	─	─	─	─
SMIM21	protein-coding gene	ENSG00000206026	─	─	─	─	─	─	─
SMURF1	protein-coding gene	ENSG00000198742	Smurf1	NM_029438	105.378	132.54	114.861	94.3106	86.4257
SNED1	protein-coding gene	ENSG00000162804	Sned1	NM_172463	74.5906	84.3829	110.194	162.16	67.7236
SPATA5	protein-coding gene	ENSG00000145375	Spata5	NM_021343	99.8245	67.3143	67.9462	83.4346	95.9882
SPN	protein-coding gene	ENSG00000197471	Spn	NM_001037810	0	0	6.42775	4.32729	3.82178
SPRED1	protein-coding gene	ENSG00000166068	Spred1	NM_033524	336.204	313.933	377.244	502.257	637.633
SPRY1	protein-coding gene	ENSG00000164056	Spry1	NM_011896	228.552	217.505	289.695	343.062	285.818
STK38L	protein-coding gene	ENSG00000211455	Stk38l	NM_172734	70.1852	35.1052	53.904	48.616	58.6056
TENM3	protein-coding gene	ENSG00000218336	Tenm3	─	─	─	─	─	─
THBS1	protein-coding gene	ENSG00000137801	Thbs1	NM_011580	375.95	228.592	216.516	296.475	274.958
TMCO5A	protein-coding gene	ENSG00000166069	Tmco5	NM_026104	0	0	0	0	0
TSHZ1	protein-coding gene	ENSG00000179981	Tshz1	NM_001081300	58.2309	58.2309	61.6951	80.69	58.4171
TTC28	protein-coding gene	ENSG00000100154	Ttc28	NM_024477	53.3102	65.0858	64.5635	69.959	55.2288
USP14	protein-coding gene	ENSG00000101557	Usap14	NM_001038589	121.11	104.159	82.1061	106.64	145.937
USP42	protein-coding gene	ENSG00000106346	Usp42	NM_029749	89.9995	75.9933	71.7974	74.1555	58.2868
WHSC1	protein-coding gene	ENSG00000109685	Whsc1	NM_175231	457.821	457.821	242.872	250.566	221.703
WWC2	protein-coding gene	ENSG00000151718	Wwc2	NM_133791	141.75	168.681	163.454	121.891	120.127
WWC2-AS2	long intergenic non-protein coding RNA	ENSG00000251359	─	─	─	─	─	─	─
ZADH2	protein-coding gene	ENSG00000180011	Zadh2	NM_146090	266.024	230.93	430.368	488.172	348.183
ZMYND11	protein-coding gene	ENSG00000015171	Zmynd11	NM_001199141	91.3064	101.856	117.916	180.488	215.297
ZNF407	protein-coding gene	ENSG00000215421	Zfp407	NM_001033341	172.368	169.965	166.648	191.558	184.982

## Sheet: Genes_DUPLICATION_analysis_88
Supplementary Table 4__Deleted and duplicated candidate genes
Candidate genes (88) present in duplicated regions with >2 overlaps and containing ≤ 5 genes in total.
Duplicated genes [UCSC refFlat annotation]	Category [GeneCards, Ensembl]	Ensembl IDs [GRCh37/hg19]	Mouse ortholog	Most highly expressed isoform	Expression in mouse palate, E10 (nRPK)	Expression in mouse palate, E11 (nRPK)	Expression in mouse palate, E12 (nRPK)	Expression in mouse palate, E13 (nRPK)	Expression in mouse palate, E14 (nRPK)
ABCC6	protein-conding gene	ENSG00000091262	Abcc6	NM_018795	2.92648	1.196	1.7529	4.07665	2.41607
ADAM3A	pseudogene (affiliated with lncRNAs)	ENSG00000197475	Adam3	NM_009619	0	1.46036	0.58373	0	0
ADAM5	pseudogene (affiliated with lncRNAs)	ENSG00000196115	Adam5	NM_007401	0	0	5.94469	0.381151	3.78703
ADAM6	pseudogene (affiliated with lncRNAs)	ENSG00000233988	─	─	─	─	─	─	─
ADCYAP1	protein-conding gene	ENSG00000141433	Adcyap1	NM_009625	18.4952	26.4553	21.9046	11.6956	31.3249
AGMO	protein-conding gene	ENSG00000187546	Agmo	NM_178767	0	2.75164	2.19975	0	11.4443
APOBEC3A	protein-conding gene	ENSG00000128383	─	─	─	─	─	─	─
APOBEC3A_B	protein-conding gene (deletion hybrid)	─	─	─	─	─	─	─	─
APOBEC3B	protein-conding gene	ENSG00000179750	Apobec3	NM_001160415	23.2744	52.2483	78.076	28.5523	87.3995
APOBEC3B-AS1	antisense RNA (non-protein coding)	ENSG00000249310	─	─	─	─	─	─	─
BBOX1	protein-conding gene	ENSG00000129151	Bbox1	NM_130452	0.495137	1.21412	9.70612	33.9786	25.5367
BBOX1-AS1	antisense RNA (non-protein coding)	ENSG00000254560	─	─	─	─	─	─	─
BCRP2	pseudogene	ENSG00000169668	─	─	─	─	─	─	─
BLK	protein-conding gene	ENSG00000136573	Blk	NM_007549	0	0	0	2.14907	1.42352
BRWD3	protein-conding gene	ENSG00000165288	Brwd3	NM_001081477	170.889	151.148	144.287	111.273	176.544
C22orf29	protein-conding gene	ENSG00000215012	Gm16314	─	─	─	─	─	─
CIITA	protein-conding gene	ENSG00000179583	Ciita	NM_007575	0.31286	0	0.766619	0.825765	0.546975
CLEC16A	protein-conding gene	ENSG00000038532	Clec16a	NM_001204229	41.8677	42.7765	44.3295	40.4166	39.8747
CTSB	protein-conding gene	ENSG00000164733	Ctsb	NM_007798	1646.87	1340.39	1742.74	1745.44	1538.67
CYFIP1	protein-conding gene	ENSG00000068793	Cyfip1	NM_011370	100.9	99.2725	105.246	99.9513	130.453
CYP4V2	protein-conding gene	ENSG00000145476	Cyp4v3	NM_133969	54.7476	40.4763	36.6726	21.4211	39.2002
DDX11L10	pseudogene (affiliated with lncRNAs)	ENSG00000233614	─	─	─	─	─	─	─
DEFB115	protein-conding gene	ENSG00000215547	Defb28	NM_001037502	0	0	0	0	0
DEFB129	protein-conding gene	ENSG00000125903	Defb23	NM_001037933	0	0	0	0	0
DEXI	protein-conding gene	ENSG00000182108	Dexi	NM_021428	699.301	658.864	628.536	473.307	442.874
DGCR6	protein-conding gene	ENSG00000183628	Dgcr6	NM_010047	958.101	847.335	795.086	646.536	504.751
DGKB	protein-conding gene	ENSG00000136267	Dgkb	NM_178681	4.79811	5.34792	13.2535	14.0074	22.6238
DLGAP1-AS3	antisense RNA (non-protein coding)	ENSG00000263724	─	─	─	─	─	─	─
DLGAP1-AS4	antisense RNA (non-protein coding)	ENSG00000263878	─	─	─	─	─	─	─
DLGAP1-AS5	antisense RNA (non-protein coding)	ENSG00000261520	─	─	─	─	─	─	─
FAM149A	protein-conding gene	ENSG00000109794	Fam149a	NM_153535	73.414	72.5123	63.8811	75.7216	62.8891
FDFT1	protein-conding gene	ENSG00000079459	Fdft1	NM_010191	316.293	321.835	294.278	196.998	208.782
FH	protein-conding gene	ENSG00000091483	Fh1	NM_010209	658.894	588.618	679.215	625.76	1453.32
FIBIN	protein-conding gene	ENSG00000176971	Fibin	NM_026271	192.073	149.033	610.602	910.572	1018.65
FIRRE	intergenic RNA (affiliated with lncRNAs)	ENSG00000213468	6720401G13Rik	NR_015505	219.178	219.178	236.666	336.226	183.02
FLJ38576	non-coding RNA	ENSG00000269302	─	─	─	─	─	─	─
GDPD3	protein-conding gene	ENSG00000102886	Gdpd3	NM_024228	20.3785	61.0745	28.8512	48.8069	21.7726
GGT3P	pseudogene	ENSG00000197421	─	─	─	─	─	─	─
GNB1L	protein-conding gene	ENSG00000185838	Gnb1l	NM_023120	54.0252	50.9945	45.6411	51.3102	32.0112
HSFY1P1	pseudogene	ENSG00000229027	─	─	─	─	─	─	─
HSP90B2P	pseudogene	ENSG00000259706	─	─	─	─	─	─	─
IGF1R	protein-conding gene	ENSG00000140443	Igf1r	NM_010513	205.996	188.616	174.862	198.939	164.189
IGSF1	protein-conding gene	ENSG00000147255	Igsf1	NM_177915	11.9352	1.12562	6.74896	11.5103	28.4906
IL1RAPL1	protein-conding gene	ENSG00000169306	Il1rapl1	NM_001160403	9.41754	7.21647	12.9805	27.1871	20.8382
KIAA0125	protein-conding gene	ENSG00000226777	─	─	─	─	─	─	─
KMO	protein-conding gene	ENSG00000117009	Kmo	NM_133809	0.645382	0	0.316284	1.27757	1.12833
LINC00226	long intergenic non-protein coding RNA	ENSG00000229084	─	─	─	─	─	─	─
LINC00470	long intergenic non-protein coding RNA	ENSG00000132204	─	─	─	─	─	─	─
LOC101926950 (aka LINC01570)	long non-coding RNA	ENSG00000260338	─	─	─	─	─	─	─
LRRC28	protein-conding gene	ENSG00000168904	Lrrc28	NM_175124	81.2139	54.6803	97.1407	34.8784	83.989
MAPK3	protein-conding gene	ENSG00000102882	Mapk3	NM_011952	988.952	1031.8	1105.31	994.153	1186.2
METTL22	protein-conding gene	ENSG00000067365	Mettl22	NM_146247	126.468	76.7755	111.923	100.465	73.5231
MIR6718	microRNA	ENSG00000275518	─	─	─	─	─	─	─
MIR6859-1	microRNA	ENSG00000278267	─	─	─	─	─	─	─
MIR6859-2	microRNA	ENSG00000273874	─	─	─	─	─	─	─
MIR8065	microRNA	ENSG00000273648	─	─	─	─	─	─	─
MPV17L	protein-conding gene	ENSG00000156968	Mpv17l	NM_033564	21.2407	17.5784	20.5587	39.9447	53.1498
MRGPRX1	protein-conding gene	ENSG00000170255	Mrgprx1	NM_207540	0	0	0	0	0
NIPA1	protein-conding gene	ENSG00000170113	Nipa1	NM_153578	61.1511	90.1787	111.491	142.215	177.936
NPIPA5	protein-conding gene	ENSG00000183793	─	─	─	─	─	─	─
OCA2	protein-conding gene	ENSG00000104044	Oca2	NM_021879	1.03344	0	1.01292	1.36383	0
OR13H1	protein-conding gene	ENSG00000171054	Olfr1325	NM_146398	0	0	0	0	0
OR52N5	protein-conding gene	ENSG00000181009	Olfr669	NM_147043	0	0	0	0	0
PGPEP1L	protein-conding gene	ENSG00000183571	Pgpep1l	NM_030101	0	6.20919	0.827307	5.56959	0.737844
PLD5	protein-conding gene	ENSG00000180287	Pld5	NM_176916	0	0	2.65498	2.38318	3.55182
PPP4C	protein-conding gene	ENSG00000149923	Ppp4c	NM_019674	3840.39	3310.64	3340.63	2517.32	1887.51
PSMD13	protein-conding gene	ENSG00000185627	Psmd13	NM_011875	2454.35	2006.94	2008.81	1279.54	1395.31
PWRN1	long intergenic non-protein coding RNA	ENSG00000259905	─	─	─	─	─	─	─
RBFOX1	protein-conding gene	ENSG00000078328	Rbfox1	NM_183188	8.09043	1.93546	14.3123	23.9581	17.5945
RGS7	protein-conding gene	ENSG00000182901	Rgs7	NM_011880	2.6769	0.820503	5.24751	7.06545	4.09505
RIC8A	protein-conding gene	ENSG00000177963	Ric8	NM_053194	415.946	473.663	531.246	555.38	484.96
SIRT3	protein-conding gene	ENSG00000142082	Sirt3	NM_001177804	98.5529	128.513	107.205	136.075	100.094
SPN	protein-conding gene	ENSG00000197471	Spn	NM_001037810	0	0	6.42775	4.32729	3.82178
SYNM	protein-conding gene	ENSG00000182253	Synm	NM_201639	1.74211	1.5077	9.542	23.1259	5.82274
TBX1	protein-conding gene	ENSG00000184058	Tbx1	NM_011532	2.2681	4.44928	12.4492	13.1702	5.15494
TBX6	protein-conding gene	ENSG00000149922	Tbx6	NM_011538	7.52031	21.8981	3.22481	11.7854	1.64348
THSD7A	protein-conding gene	ENSG00000005108	Thsd7a	NM_001164805	19.4925	19.7659	38.5702	22.0495	28.8262
TLR3	protein-conding gene	ENSG00000164342	Tlr3	NM_126166	20.1195	24.2106	28.8496	28.5186	24.4271
TMEM114	protein-conding gene	ENSG00000232258	Cldn26	─	─	─	─	─	─
TTC23	protein-conding gene	ENSG00000103852	Ttc23	NM_001168475	388.047	280.852	287.204	301.829	174.344
TUBGCP5	protein-conding gene	ENST00000453949	Tubgcp5	NM_146190	214.824	214.824	201.329	215.301	218.226
TULP4	protein-conding gene	ENSG00000130338	Tulp4	NM_054040	111.485	138.419	153.681	207.141	262.569
TXNRD2	protein-conding gene	ENSG00000184470	Txnrd2	NM_013711	145.137	108.946	127.74	53.05	81.3758
USP18	protein-conding gene	ENSG00000184979	Usp18	NM_011909	0	0	2.67672	2.40269	9.15118
XG	protein-conding gene	ENSG00000124343	─	─	─	─	─	─	─
XKR3	protein-conding gene	ENSG00000172967	─	─	─	─	─	─	─
YES1	protein-conding gene	ENSG00000176105	Yes1	NM_001205132	31.3023	23.8373	24.9639	16.4213	83.6187
YPEL3	protein-conding gene	ENSG00000090238	Ypel3	NM_025347	254.597	224	385.505	226.6	219.6
