# Supplementary material for: Systematic analysis of copy number variants of a large cohort of orofacial cleft patients identifies candidate genes for orofacial clefts
Source: Hum Genet. 2015 Nov 11;135:41–59. doi: 10.1007/s00439-015-1606-x (PMC4698300; doi:10.1007/s00439-015-1606-x)
Supplement: Supplementary file 7 — Supplementary material 7 (XLSX 46 kb) [file 439_2015_1606_MOESM7_ESM.xlsx]

## Sheet: DELETED_candidates_(45)
Supplementary Table 5__List of the top deleted (45) and duplicated (27) candidate genes
Deleted candidate genes (45)
Gene symbol	Gene name (GeneCards)	Function(s) (Entrez Gene, UniProt)	Associated syndromes (OMIM)	Publications mentioning cleft terms (PubMed)	Category	Number of overlapped CNVs	Known genes in the same region	Total number of genes in the same deleted region	All genes contained in the same deleted region	Variability z score in healthy population (DGV)	Mouse orthologs / NCBI mRNA IDs	Expression in mouse palate, E10 [nRPK]	Expression in mouse palate, E11 [nRPK]	Expression in mouse palate, E12 [nRPK]	Expression in mouse palate, E13 [nRPK]	Expression in mouse palate, E14 [nRPK]
MEIS2	Meis Homeobox 2	Homeobox protein belonging to the TALE family, highly conserved transcription regulators. By forming dimers with HOX or PBX, it has a role in stabilization of the homeoprotein-DNA complex. Depending on the isoforms, in pancreatic cells it activates ELA1 enhancer, is involved in transcriptional activation of EPHA8 in developing midbrain and in KLF4 regulation.	─	Erdogan et al., 2007 Crowley et al., 2010 Johansson t al., 2014 Louw et al., 2015	Known OFC-gene	5	─	1	MEIS2	-0.862795	Meis2 / NM_001136072	42.2185	70.413	97.3357	34.7379	74.5581
SATB2	Special AT-Rich Sequence-Binding Protein 2 (SATB Homeobox 2)	DNA binding protein that binds nuclear matrix attachment regions (MARs); involved in transcription regulation and chromatin remodeling. It acts as a molecular node in a transcriptional network regulating skeletal development and osteoblast differentiation, palate and cerebral cortex formation.	Glass syndrome, OMIM#612313 Orofacial cleft 13, OMIM%613857	FitzPatrick et al., 2003 Beaty et al, 2006 Britanova et al, 2006 Dobreva et al., 2006 Leoyklang et al., 2007 Rainger et al., 2014	Known OFC-gene	8	─	1	SATB2	0.321878	Satb2 / NM_139146	117.42	117.42	378	307.103	217.684
FGF2	Fibroblast Growth Factor 2 (Basic)	FGF family members bind heparin and possess broad mitogenic and angiogenic activities. This protein has been implicated in diverse biological processes, such as limb, skeletal and nervous system development, wound healing, and tumor growth. It functions as potent mitogen in vitro.	─	Britto et al. 2002 Sasaki et al. 2006 Szabo-Rogers et al. 2008 Nikopensius et al. 2010 Porntaveetus et al. 2010 Wang et al. 2013	Proposed OFC-gene	3	─	5	FGF2, LINC01091, NUDT6, SPATA5, SPRY1	-0.620458	Fgf2 / NM_008006	19.7171	82.4765	136.416	234.187	124.706
FRZB	Frizzled-Related Protein	Soluble frizzled-related proteins (sFRPS) function as modulators of Wnt signaling through direct interaction with Wnts. They have a role in regulating cell growth and differentiation in specific cell types (antagonist of Wnt8 signaling), especially chondrocyte maturation and long bone development. In association with SFRP3, it appears to be involved in limb skeletogenesis.	Osteoarthritis susceptibility 1, OMIM#165720	Hoang et al., 1996 Lin et al., 1997 Hoang et al., 1998 Dickinson et al., 2009 Kamel et al., 2013	Proposed OFC-gene	2	─	5	DNAJC10, DUSP19, FRZB, NCKAP1, NUP35	-0.628409	Frzb / NM_011356	396.968	410.211	1050.37	716.602	715.741
LETM1	Leucine Zipper-EF-Hand Containing Transmembrane Protein 1	Candidate causative gene for Wolf-Hirschhorn syndrome. The protein, localized to the inner mitochondrial membrane, functions to maintain the mitochondrial tubular networks and is required for the assembly of the supercomplexes of the respiratory chain, for the cristae organization and the normal mitochondrial morphology and cellular viability.	Wolf-Hirschhorn syndrome, OMIM#194190	Zollino et al., 2003 Schlickum et al., 2004 Maas et al., 2008 Shimizu et al., 2014	Proposed OFC-gene	3	WHSC1, WHSC2 (aka NELFA)	4	LETM1, WHSC2(NELFA), SCARNA22, WHSC1	1.60844	Letm1 / NM_019694	383.353	525.387	313.761	250.663	282.666
SPRY1	Sprouty Homolog 1, Antagonist of FGF Signaling (Drosophila)	This protein may function as an antagonist of fibroblast growth factor (FGF) pathways and may negatively modulate respiratory organogenesis.	─	Yang et al., 2010	Proposed OFC-gene	3	─	5	FGF2, LINC01091, NUDT6, SPATA5, SPRY1	0.412463	Spry1 / NM_011896	228.552	217.505	289.695	343.062	285.818
THBS1	Thrombospondin 1	The encoded protein is a subunit of a disulfide-linked homotrimeric protein (adhesive glycoprotein) that mediates cell-to-cell and cell-to-matrix interactions. This protein plays roles in platelet aggregation, angiogenesis, and tumorigenesis. By similarity, it may play a role in dentinogenesis and/or maintenance of dentin and dental pulp, and a role in ER stress response by interacting with ATF6.	─	Nishiwaki et al., 2006 Heinonen et al., 2009	Proposed OFC-gene	2	─	2	FSIP1, THBS1	1.63874	Thbs1 / NM_011580	375.95	228.592	216.516	296.475	274.958
TSHZ1	Teashirt Zinc Finger Homeobox 1	This gene encodes a colon cancer antigen. The encoded protein is a member of the teashirt C2H2-type zinc-finger protein family and may be involved in transcriptional regulation of developmental processes, potentially acting as a transcriptional repressor.	Congenital aural atresia, OMIM#607842	Coré et al., 2007 Dostal et al, 2009	Proposed OFC-gene	6	─	4	SMIM21, TSHZ1, ZADH2, ZNF407	0.224941	Tshz1 / NM_001081300	58.2309	58.2309	61.6951	80.69	58.4171
TTC28	Tetratricopeptide Repeat Domain 28	During mitosis, the encoded protein may be involved in the condensation of spindle midzone microtubules, leading to the formation of midbody.	─	Davidson et al., 2012	Proposed OFC-gene	3	─	2	MIR5739, TTC28	-0.342816	Ttc28 / NM_024477	53.3102	65.0858	64.5635	69.959	55.2288
WHSC1	Wolf-Hirschhorn Syndrome Candidate 1	Candidate causative gene for Wolf-Hirschhorn syndrome. Histone methyltransferase with H3K27me methyltransferase activity ubiquitously in early development. Isoform RE-IIBP may act as a transcription regulator that binds DNA and suppresses IL5 transcription through HDAC recruitment.	Wolf-Hirschhorn syndrome, OMIM#194190	Wright et al., 1997 Stec et al., 1998 Maas et al., 2008 Liu et al., 2015	Proposed OFC-gene	3	LETM1, WHSC2 (aka NELFA)	4	LETM1, WHSC2(NELFA), SCARNA22, WHSC1	1.60844	Whsc1 / NM_175231	457.821	457.821	242.872	250.566	221.703
WHSC2 (aka NELFA)	Wolf-Hirschhorn Syndrome Candidate 2 (aka Negative Elongation Factor A)	Candidate causative gene for Wolf-Hirschhorn syndrome. Its protein is capable of reacting with HLA-A2-restricted and tumor-specific cytotoxic T lymphocytes; this protein is a member of negative elongation factor protein complex that participates in the regulation of RNA Pol II transcription elongation (pausing).	Wolf-Hirschhorn syndrome, OMIM#194190	Wright et al., 1997 Wright et al., 1999 Maas et al., 2008	Proposed OFC-gene	3	WHSC1, LETM1	4	LETM1, WHSC2(NELFA), SCARNA22, WHSC1	1.35971	Whsc2 / NM_011914	1396.19	1612.56	1089.88	841.286	523.019
ACBD3	Acyl-CoA Binding Domain Containing 3	The protein encoded by this gene is involved in the maintenance of Golgi structure by interacting with giantin, affecting protein transport between the endoplasmic reticulum and Golgi. BY similarity, it may also be involved in hormone-induced steroid biosynthesis in testicular Leydig cells.	─	─	Novel candidate	3	─	5	ACBD3, H3F3A, H3F3AP4, MIXL1, SDE2	0.20032	Acbd3 / NM_133225	266.14	263.09	343.482	288.091	519.092
ANKRD50	Ankyrin Repeat Domain 50	The encoded protein is involved in the endosome-to-plasma membrane trafficking and recycling of SNX27-retromer-dependent cargo proteins, such as GLUT1.	─	─	Novel candidate	3	─	4	ANKRD50, FAT4, LOC101927087, MIR2054	0.00115469	Ankrd50 / NM_001167883	354.742	447.599	530.148	708.401	640.7
C15orf41	Chromosome 15 Open Reading Frame 41	This gene encodes a protein with two predicted helix-turn-helix domains. Mutations in this gene were found in families with congenital dyserythropoietic anemia type Ib.	Congenital dyserythropoietic anemia type 1b, OMIM#615631	─	Novel candidate	3	MEIS2	4	C15orf41, CSNK1A1P1, LOC145845, MEIS2	-0.151058	BC052040 / NM_207264	107.497	137.184	89.5728	83.8818	72.7173
CYTH3	Cytohesin 3	This gene encodes a member of the PSCD (pleckstrin homology, Sec7 and coiled-coil domains) family. This encoded protein is involved in the control of Golgi structure and function, and it may have a physiological role in regulating ADP-ribosylation factor protein 6 (ARF) functions, promoting guanine-nucleotide exchange on ARF1 and ARF6 through replacement of GDP with GTP.	─	─	Novel candidate	3	─	2	CYTH3, USP42	-0.0735586	Cyth3 / NM_011182	400.668	479.863	465.249	400.915	444.55
DCTD	DCMP Deaminase	The protein encoded supplies the nucleotide substrate for thymidylate synthetase by catalyzing the deamination of dCMP to dUMP. It is allosterically activated by dCTP and inhibited by dTTP, and is found as a homohexamer. This protein uses zinc as a cofactor for its activity.	─	─	Novel candidate	4	─	5	DCTD, FAM92A1P2, TENM3, WWC2, WWC2-AS2	-0.174242	Dctd / NM_001161516	411.506	415.116	426.736	272.106	272.066
DPH6 (aka ATPBD4)	Diphthamine Biosynthesis 6 (aka ATP-Binding Domain-Containing Protein 4)	This gene encodes for an amidase that catalyzes the last step of diphthamide biosynthesis using ammonium and ATP (diphthine-ammonia ligase activity). Diphthamide biosynthesis consists in the conversion of an L-histidine residue in the translation elongation factor (EEF2) to diphthamide (By similarity).	─	─	Novel candidate	2	─	5	ANP32AP1, DPH6, DPH6-AS1, MIR3942, MIR4510	0.094879	Atpbd4 / NM_025675	103.597	109.079	81.3488	73.2834	121.616
DUSP19	Dual Specificity Phosphatase 19	The encoded protein is a dual-specificity phosphatase that belongs to a large heterogeneous subgroup of the type I cysteine-based protein-tyrosine phosphatase superfamily. It contains a variation of the consensus DUSP C-terminal catalytic domain, with the last serine residue replaced by alanine, and lacks the N-terminal CH2 domain found in the MKP class of DUSPs. It has a dual specificity toward …	─	─	Novel candidate	2	FRZB	5	DNAJC10, DUSP19, FRZB, NCKAP1, NUP35	-0.628409	Dusp19 / NM_024438	153.723	110.786	119.349	112.705	217.702
FAM98B	Family With Sequence Similarity 98, Member B	─	─	─	Novel candidate	4	─	5	FAM98B, LOC101928227, RASGRP1, SPRED1, TMCO5A	-1.60988	Fam98b / NM_026620	133.409	118.957	90.8526	104.607	116.62
FARP2	FERM, RhoGEF And Pleckstrin Domain Protein 2	The encoded protein functions as guanine nucleotide exchange factor that activates RAC1 (relatively low activity). It plays a role in the response to class 3 semaphorins and remodeling of the actin cytoskeleton. It is involved in TNFSF11-mediated osteoclast differentiation, especially in podosome rearrangement and reorganization of the actin cytoskeleton. By similarity, it regulates the activatio…	─	─	Novel candidate	2	─	5	ANO7, FARP2, HDLBP, PPP1R7, SEPT2	1.16611	Farp2 / NM_145519	57.489	57.6001	64.6281	80.7633	147.881
FAT4	FAT Atypical Cadherin 4	The protein encoded is a member of the protocadherin family: this gene may play a role in regulating planar cell polarity (PCP). By similarity, cadherins are cell-cell interaction molecules.	Maldergem syndrome type 2, OMIM#615546 Hennekam lymphangiectasia-lymphedema syndrome type 2, OMIM#616006	─	Novel candidate	3	─	4	ANKRD50, FAT4, LOC101927087, MIR2054	-2.04565	Fat4 / NM_183221	749.882	835.944	576.997	660.651	602.578
FRG1	Facioscapulohumeral Muscular Dystrophy Region Gene 1	This gene maps to a location 100 kb centromeric of the repeat units on chromosome 4q35. It is evolutionarily conserved and has related sequences on multiple human chromosomes but DNA sequence analysis did not reveal any homology to known genes. In vivo studies demonstrate the encoded protein is localized to the nucleolus and may have a role in processing of pre-rRNA or in the assembly of rRNA int…	Facioscapulohumeral muscular dystrophy type 1, OMIM#158900	─	Novel candidate	2	─	1	FRG1	2.21123	Frg1 / NM_013522	315.617	361.527	350.742	307.013	456.592
H3F3A	H3 Histone, Family 3A	This gene encodes for a variant histone H3 which replaces conventional H3 in a wide range of nucleosomes in active genes. It constitutes the predominant form of histone H3 in non-dividing cells and is incorporated into chromatin independently of DNA synthesis. Deposited at sites of nucleosomal displacement throughout transcribed genes, it may represent an epigenetic imprint of transcriptionally a…	─	─	Novel candidate	3	─	5	ACBD3, H3F3A, H3F3AP4, MIXL1, SDE2	0.20032	H3f3a / NM_008210	106.379	108.382	71.9588	96.888	90.3722
HDLBP	High Density Lipoprotein-Binding Protein	The protein encoded by this gene binds high density lipoprotein (HDL) and may function to regulate excess cholesterol levels in cells: it appears to play a role in cell sterol metabolism, protecting cells from over-accumulation of cholesterol. It also binds RNA and can induce heterochromatin formation.	─	─	Novel candidate	2	─	5	ANO7, FARP2, HDLBP, PPP1R7, SEPT2	1.16611	Hdlbp / NM_133808	2416.44	2419.88	2293.35	2781.41	3530.89
HIC2	Hypermethylated In Cancer 2	The encoded protein functions as transcriptional repressor.	─	─	Novel candidate	2	─	5	FAM230B, HIC2, POM121L8P, RIMBP3B, RIMBP3C	0.830919	Hic2 / NM_178922	222.026	148.736	102.452	77.5314	35.3488
MTERF4 (aka MTERFD2)	Mitochondrial Transcription Termination Factor 4 (aka MTERF Domain Containing 2)	This protein is a regulator of mitochondrial ribosome biogenesis and translation. It binds to mitochondrial ribosomal RNAs 16S, 12S and 7S and targets NSUN4 RNA methyltransferase to the mitochondrial large ribosomal subunit (39S).	─	─	Novel candidate	3	─	4	MTERF4, PASK, PPP1R7, SNED1	1.16611	Mterfd2 / NM_178051	140.305	140.305	110.825	117.771	101.604
NCKAP1	NCK-Associated Protein 1	Part of the WAVE complex that regulates lamellipodia formation. The WAVE complex regulates actin filament reorganization via its interaction with the Arp2/3 complex. Actin remodeling activity is regulated by RAC1.	─	─	Novel candidate	2	FRZB	5	DNAJC10, DUSP19, FRZB, NCKAP1, NUP35	-0.628409	Nckap1 / NM_016965	991.479	779.666	894.349	806.559	1239.73
NEIL3	Nei Endonuclease VIII-Like 3 (E. Coli)	This protein is a DNA glycosylases that prefers single-stranded DNA (ssDNA), or partially ssDNA structures such as bubble and fork structures, to double-stranded DNA (dsDNA). In vivo, appears to be the primary enzyme involved in removing Sp and Gh from ssDNA in neonatal tissues. It seems to be an important facilitator of cell proliferation in certain populations, for example neural stem/progenito…	─	─	Novel candidate	3	─	4	AGA, LINC01098, LINC01099, NEIL3	1.15405	Neil3 / NM_146208	171.735	148.266	156.402	135.512	169.201
PARD3B	Par-3 Family Cell Polarity Regulator Beta	The encoded protein is a putative adapter involved in asymmetrical cell division and cell polarization processes. It may play a role in the formation of epithelial tight junctions.	─	─	Novel candidate	3	─	4	CD28, CTLA4, ICOS, PARD3B	-0.506811	Pard3b / NM_001081050	16.8094	25.9086	53.287	60.339	58.2723
PASK	PAS Domain Containing Serine/Threonine Kinase	Its protein is a serine/threonine kinase that acts as a sensor involved in energy homeostasis, modulating glycogen synthase synthesis by phosphorylation of GYS1 (inactivation). It may regulate glucose-stimulated insulin production in pancreas and glucagon secretion by glucose in alpha cells. Its downregulation may be involved in type 2 diabetes. It may regulate protein translation (by phosphoryla…	─	─	Novel candidate	3	─	4	MTERF4, PASK, PPP1R7, SNED1	1.16611	Pask / NM_080850	497.601	388.059	298.344	234.412	215.15
PPFIBP1	Protein Tyrosine Phosphatase Receptor Type F Polypeptide-Interacting Protein-Binding Protein 1	The protein encoded is a member of the LAR protein-tyrosine phosphatase-interacting protein (liprin) family, important for axon guidance and mammary gland development. It has been proposed that liprins form complex structures and act as scaffolds for the recruitment and anchoring of LAR family of tyrosine phosphatases. This protein was found to interact with S100A4, a calcium-binding protein rela…	─	─	Novel candidate	2	─	5	ARNTL2, ARNTL2-AS1, PPFIBP1, SMCO2, STK38L	0.417764	Ppfibp1 / NM_026221	85.9022	85.9022	94.8028	140.389	135.049
PPP1R7	Protein Phosphatase 1, Regulatory Subunit 7	This gene encodes a regulatory subunit of protein phosphatase 1 (serine/threonine phosphatase). It is required for completion of the mitotic cycle and for targeting protein phosphatase-1 to mitotic kinetochores.	─	─	Novel candidate	3	─	4	MTERF4, PASK, PPP1R7, SNED1	1.16611	Ppp1r7 / NM_023200	303.633	278.66	271.866	222.193	266
RNPS1	RNA Binding Protein S1, Serine-Rich Domain	The encoded protein is part of a post-splicing multiprotein complex involved in both mRNA nuclear export and mRNA surveillance (NMD). This protein is an auxiliary component of the splicing-dependent multiprotein exon junction complex (EJC): it binds to the mRNA and remains bound after nuclear export, acting as a nucleocytoplasmic shuttling protein.	─	─	Novel candidate	2	─	5	ABCA3, MIR3677, MIR4717, MIR940, RNPS1	0.879198	Rnps1 / NM_009070	187.89	178.942	176.76	131.175	113.285
SEPT2	Septin 2	This protein is a filament-forming cytoskeletal GTPase, involved in the biogenesis of polarized columnar-shaped epithelium by maintaining polyglutamylated microtubules, and by impeding MAP4 binding to tubulin. It is required for the mitosis progression. It plays a role in ciliogenesis and collective cell movements. In cilia, it is involved in the integrity of the diffusion barrier at the base of …	─	─	Novel candidate	2	─	5	ANO7, FARP2, HDLBP, PPP1R7, SEPT2	1.16611	Sept2 / NM_001159718	320.564	307.855	468.204	520.728	974.705
SMURF1	SMAD Specific E3 Ubiquitin Protein Ligase 1	The gene encodes a E3 ubiquitin-protein ligase that is specific for receptor-regulated SMAD proteins in the bone morphogenetic protein pathway. It acts as a negative regulator of BMP signaling pathway and promotes ubiquitination and subsequent proteasomal degradation of TRAF family members and RHOA. It plays a key role in the regulation of cell motility, cell signalling, and cell polarity.	─	─	Novel candidate	2	─	2	KPNA7, SMURF1	-0.254107	Smurf1 / NM_029438	105.378	132.54	114.861	94.3106	86.4257
SNED1	Sushi, Nidogen And EGF-Like Domains 1	─	─	─	Novel candidate	3	─	4	MTERF4, PASK, PPP1R7, SNED1	1.04955	Sned1 / NM_172463	74.5906	84.3829	110.194	162.16	67.7236
SPATA5	Spermatogenesis Associated 5	The encoded protein may be involved in morphological and functional mitochondrial transformations during spermatogenesis (by similarity).	─	─	Novel candidate	3	SPRY1	5	FGF2, LINC01091, NUDT6, SPATA5, SPRY1	0.0304583	Spata5 / NM_021343	99.8245	67.3143	67.9462	83.4346	95.9882
SPRED1	Sprouty-Related, EVH1 Domain Containing 1	The encoded protein is a member of the Sprouty family of proteins and is phosphorylated by tyrosine kinase in response to several growth factors. It act as a homodimer or as a heterodimer with SPRED2 to inhibit the activation of MAP kinase cascade. By similarity, it egatively regulates hematopoiesis of bone marrow.	Legius syndrome (aka NFLS), OMIM #611431	─	Novel candidate	4	─	5	FAM98B, LOC101928227, RASGRP1, SPRED1, TMCO5A	-1.60988	Spred1 / NM_033524	336.204	313.933	377.244	502.257	637.633
STK38L	Serine/Threonine Kinase 38 Like	The encoded protein is involved in the regulation of structural processes in differentiating and mature neuronal cells.	─	─	Novel candidate	2	─	5	ARNTL2, ARNTL2-AS1, PPFIBP1, SMCO2, STK38L	0.417764	Stk38l / NM_172734	70.1852	35.1052	53.904	48.616	58.6056
USP14	Ubiquitin Specific Peptidase 14	The encoded protein a proteasome-associated deubiquitinase required for the degradation of the chemokine receptor CXCR4 which is critical for CXCL12-induced cell chemotaxis. It is also as a physiological inhibitor of endoplasmic reticulum-associated degradation (ERAD) under the non-stressed condition by inhibiting the degradation of unfolded ER proteins via interaction with ERN1. Indispensable fo…	─	─	Novel candidate	3	─	2	THOC1, USP14	─	Usap14 / NM_001038589	121.11	104.159	82.1061	106.64	145.937
USP42	Ubiquitin Specific Peptidase 42	The encoded protein is a deubiquitinating enzyme which may play an important role during spermatogenesis (by similarity).	─	─	Novel candidate	3	─	2	CYTH3, USP42	-0.0735586	Usp42 / NM_029749	89.9995	75.9933	71.7974	74.1555	58.2868
WWC2	WW And C2 Domain Containing 2	─	─	─	Novel candidate	4	─	5	DCTD, FAM92A1P2, TENM3, WWC2, WWC2-AS2	0.761846	Wwc2 / NM_133791	141.75	168.681	163.454	121.891	120.127
ZADH2	Zinc Binding Alcohol Dehydrogenase Domain Containing 2	─	─	─	Novel candidate	6	TSHZ1	4	SMIM21, TSHZ1, ZADH2, ZNF407	-0.0112415	Zadh2 / NM_146090	266.024	230.93	430.368	488.172	348.183
ZMYND11	Zinc Finger, MYND-Type Containing 11	This gene encodes a protein subunit that regulates the activity of the serine/threonine phosphatase, protein phosphatase-1. It is required for completion of the mitotic cycle and for targeting protein phosphatase-1 to mitotic kinetochores.	Autosomal dominant mental retardation type 30, OMIM#616083	─	Novel candidate	2	─	1	ZMYND11	─	Zmynd11 / NM_001199141	91.3064	101.856	117.916	180.488	215.297
ZNF407	Zinc Finger Protein 407	This gene encodes a zinc finger protein whose exact function is not known. It may be involved in transcriptional regulation.	─	─	Novel candidate	6	TSHZ1	4	SMIM21, TSHZ1, ZADH2, ZNF407	-0.0112415	Zfp407 / NM_001033341	172.368	169.965	166.648	191.558	184.982

## Sheet: DUPLICATED_candidates_(27)
Supplementary Table 5__List of the top deleted (45) and duplicated (27) candidate genes
Duplicated candidate genes (27)
Gene symbol	Gene name (GeneCards)	Function(s) (Entrez Gene, UniProt)	Associated syndromes (OMIM)	Publications mentioning cleft terms (PubMed)	Category	Number of overlapped CNVs	Known genes in the same region	Total number of genes in the same deleted region	All genes contained in the same deleted region	Variability z score in healthy population (DGV)	Mouse orthologs / NCBI mRNA IDs	Expression in mouse palate, E10 [nRPK]	Expression in mouse palate, E11 [nRPK]	Expression in mouse palate, E12 [nRPK]	Expression in mouse palate, E13 [nRPK]	Expression in mouse palate, E14 [nRPK]
DGCR6	DiGeorge Syndrome Critical Region Gene 6	The product of this gene shares homology with the Drosophila melanogaster gonadal protein, which participates in gonadal and germ cell development, and with the gamma-1 subunit of human laminin. This gene is a candidate for involvement in DiGeorge syndrome and in schizophrenia. In human, it may play a role in neural crest cell migration into the third and fourth pharyngeal pouches.	DiGeorge syndrome, OMIM#188400	Demczuk et al., 1996 Lindsay et al. 1997 Das Chakraborty et al., 2012	Proposed OFC-gene	5	─	2	DGCR6, PRODH	1.72022	Dgcr6 / NM_010047	958.101	847.335	795.086	646.536	504.751
MAPK3 (aka ERK1)	Mitogen-Activated Protein Kinase 3 (aka Extracellular Signal-Regulated Kinase 1)	Homeobox protein belonging to the TALE family, highly conserved transcription regulators. By forming dimers with HOX or PBX, it has a role in stabilization of the homeoprotein-DNA complex. Depending on the isoforms, in pancreatic cells it activates ELA1 enhancer, is involved in transcriptional activation of EPHA8 in developing midbrain and in KLF4 regulation.	─	Yamamoto et al, 2003 Singh et al., 2007 Nakamura et al., 2009 Parada et al., 2015	Proposed OFC-gene	2	─	5	GDPD3, MAPK3, PPP4C, TBX6, YPEL3	-0.414871	Mapk3 / NM_011952	988.952	1031.8	1105.31	994.153	1186.2
TULP4	Tubby Like Protein 4	The encoded protein may be a substrate-recognition component of a SCF-like ECS (Elongin-Cullin-SOCS-box protein) E3 ubiquitin ligase complex which mediates the ubiquitination and subsequent proteasomal degradation of target proteins.	─	Vieira et al., 2015	Proposed OFC-gene	2	─	1	TULP4	0.747965	Tulp4 / NM_054040	111.485	138.419	153.681	207.141	262.569
APOBEC3B	Apolipoprotein B MRNA Editing Enzyme, Catalytic Polypeptide-Like 3B	This gene is one of seven related genes/pseudogenes found in a cluster on chr22. These proteins may be RNA editing enzymes and have roles in growth or cell cycle control. The encoded protein is a DNA deaminase (cytidine deaminase) which inhibits retrovirus replication and retrotransposon mobility via deaminase-dependent and -independent mechanisms.	─	─	Novel candidate	2	─	4	APOBEC3, APOBEC3A_B, APOBEC3B, APOBEC3B-AS1	1.35898	Apobec3 / NM_001160415	23.2744	52.2483	78.076	28.5523	87.3995
BRWD3	Bromodomain And WD Repeat Domain Containing 3	The encoded protein is thought to have a chromatin-modifying function, and may thus play a role in transcription. It plays a role in the regulation of cell morphology, cytoskeletal organization and control of cell shape. Mutations in this gene cause mental retardation X-linked type 93, and it is also associated with translocations in patients with B-cell chronic lymphocytic leukemia.	Mental retardation X-linked 93, OMIM#300659	─	Novel candidate	2	─	1	BRWD3	-0.632411	Brwd3 / NM_001081477	170.889	170.889	144.287	111.273	176.544
CTSB	Cathepsin B	The protein encoded by this gene is a lysosomal cysteine proteinase (aka amyloid precursor protein secretase) and is involved in the proteolytic processing of amyloid precursor protein (APP), in intracellular degradation and protein turnover. Incomplete proteolytic processing of APP has been suggested to be a causative factor in Alzheimer disease while its overexpression has been implicated in tu…	─	─	Novel candidate	2	─	2	CTSB, FDFT1	0.949553	Ctsb / NM_007798	1646.87	1340.39	1742.74	1745.44	1538.67
CYFIP1	Cytoplasmic FMR1 Interacting Protein 11	Component of the CYFIP1-EIF4E-FMR1 complex (adapter between EIF4E and FMR1) which binds to the mRNA cap and mediates translational repression. This protein regulates the formation of membrane ruffles and lamellipodia, and plays a role in axon outgrowth when regulated by RAC1-pathway. As a component of the WAVE comples, it binds to F-actin (but not to RNA), thus reorganizing the actin filament via…	Fragile X tremor/ataxia syndrome, OMIM#300623 Chromosome 15q11.2 deletion syndrome, OMIM#615656	─	Novel candidate	3	─	4	CYFIP1, NIPA1, NIPA2, TUBGCP5	1.36142	Cyfip1 / NM_011370	100.9	99.2725	105.246	99.9513	130.453
DEXI	Dexamethasone-Induced Protein (Dexi Homolog (Mouse))	─	─	─	Novel candidate	3	─	3	CIITA, CLEC16A, DEXI	0.733876	Dexi / NM_021428	699.301	658.864	628.536	473.307	442.874
FAM149A	Family With Sequence Similarity 149, Member A	─	─	─	Novel candidate	2	─	4	CYP4V2, FAM149A, FLJ38576, TLR3	1.53953	Fam149a / NM_153535	73.414	72.5123	63.8811	75.7216	62.8891
FDFT1	Farnesyl-Diphosphate Farnesyltransferase 1	This gene encodes a membrane-associated enzyme located at a branch point in the mevalonate pathway. The encoded protein is the first specific enzyme in cholesterol biosynthesis, catalyzing the dimerization of two molecules of farnesyl diphosphate in a two-step reaction to form squalene.	─	─	Novel candidate	2	─	2	CTSB, FDFT1	0.949553	Fdft1 / NM_010191	316.293	321.835	294.278	196.998	208.782
FH	Fumarate Hydratase	The encoded protein is an enzymatic component of the tricarboxylic acid (TCA) cycle, or Krebs cycle, and catalyzes the formation of L-malate from fumarate. It exists in both a cytosolic form and an N-terminal extended form. It is similar to some thermostable class II fumarases and functions as a homotetramer. Also it acts as a tumor suppressor. Mutations in this gene can cause fumarase deficiency…	Leiomyomatosis and renal cell cancer, OMIM#150800 Fumarase deficiency, OMIM#606812	─	Novel candidate	2	─	3	FH, KMO, RGS7	0.109635	Fh1 / NM_010209	658.894	588.618	679.215	625.76	1453.32
FIBIN	Fin Bud Initiation Factor Homolog (Zebrafish)	─	─	─	Novel candidate	3	─	2	BBOX1, FIBIN	-0.199276	Fibin / NM_026271	192.073	149.033	610.602	910.572	1018.65
FIRRE	Functional Intergenic Repeating RNA Element	This gene is a non-protein coding RNA gene affiliated with the lncRNA class (alterantive ID: LINC01200).	─	─	Novel candidate	2	─	3	FIRRE, IGSF1, OR13H1	-0.66504	6720401G13Rik / NR_015505	219.178	219.178	236.666	336.226	183.02
GDPD3	Glycerophosphodiester Phosphodiesterase Domain Containing 3	The encoded protein has glycerophosphodiester phosphodiesterase activity.	─	─	Novel candidate	2	MAPK3	5	GDPD3, MAPK3, PPP4C, TBX6, YPEL3	-0.414871	Gdpd3 / NM_024228	20.3785	61.0745	28.8512	48.8069	21.7726
IGF1R	Insulin-Like Growth Factor 1 Receptor	The encoded protein is a receptor tyrosine kinase which binds IGF1 with high affinity (low affinity for IGF2 and INS). It is involved in cell growth and survival control (tumor transformation and survival of malignant cell). It phosphorylates multiple substrates, especially signaling adapter proteins including IRS1/2, Shc and 14-3-3 proteins. JNK kinases can also be activated by the IGF1R.	Chromosome 15q26-qter deletion syndrome, OMIM#612626	─	Novel candidate	2	─	2	IGF1R, PGPEP1L	0.983589	Igf1r / NM_010513	205.996	205.996	174.862	198.939	164.189
LRRC28	Leucine Rich Repeat Containing 28	─	─	─	Novel candidate	2	─	3	HSP90B2P, LRRC28, TTC23	0.983589	Lrrc28 / NM_175124	81.2139	54.6803	97.1407	34.8784	83.989
METTL22	Methyltransferase Like 22	This gene encodes for a protein N-lysine methyltransferase. In vitro, this protein methylates KIN.	─	─	Novel candidate	3	─	3	ABAT, METTL22, TMEM114	0.163008	Mettl22 / NM_146247	126.468	76.7755	111.923	100.465	73.5231
NIPA1	Non Imprinted In Prader-Willi/Angelman Syndrome 1	This gene encodes a magnesium transporter that associates with early endosomes and the cell surface in a variety of neuronal and epithelial cells. This protein may play a role in nervous system development and maintenance. It can also transport other divalent cations such as Fe2+, Sr2+, Ba2+, Mn2+ and Co2+ but to a much less extent than Mg2+ (by similarity).	Spastic paraplegia 6, autosomal dominant	─	Novel candidate	3	─	4	CYFIP1, NIPA1, NIPA2, TUBGCP5	0.87676	Nipa1 / NM_153578	61.1511	90.1787	111.491	142.215	177.936
PPP4C	Protein Phosphatase 4, Catalytic Subunit	The encoded protein phosphatase is a component of the PPP4C-PPP4R2-PPP4R3A-PP4 complex, which is involved in many processes such as microtubule organization at centrosomes, maturation of spliceosomal snRNPs, apoptosis, DNA repair, tumor necrosis factor (TNF)-alpha signaling, activation of c-Jun N-terminal kinase MAPK8, regulation of histone acetylation, DNA damage checkpoint signaling, NF-kappa-B…	─	─	Novel candidate	2	MAPK3	5	GDPD3, MAPK3, PPP4C, TBX6, YPEL3	-0.414871	Ppp4c / NM_019674	3840.39	3310.64	3340.63	2517.32	1887.51
PSMD13	Proteasome (Prosome, Macropain) 26S Subunit, Non-ATPase, 13	The encoded protein acts as a regulatory subunit of the 26S proteasome (a non-ATPase subunit of the 19S regulator) which is involved in the ATP-dependent degradation of ubiquitinated proteins.	─	─	Novel candidate	3	─	2	PSMD13, SIRT3	─	Psmd13 / NM_011875	2454.35	2006.94	2008.81	1279.54	1395.31
RIC8A	RIC8 Guanine Nucleotide Exchange Factor A	Guanine nucleotide exchange factor (GEF), which can activate some, but not all, G-alpha proteins (especially GNAI1, GNAO1 and GNAQ). This protein is involved in regulation of microtubule pulling forces during mitotic movement of chromosomes by stimulating G(i)-alpha protein, possibly leading to release G(i)-alpha-GTP and NuMA proteins from the NuMA-GPSM2-G(i)-alpha-GDP complex (by similarity).	─	─	Novel candidate	2	─	2	RIC8A, SIRT3	─	Ric8a / NM_053194	415.946	473.663	531.246	555.38	484.96
SIRT3	Sirtuin 3	This gene encodes a member of the sirtuin family (class I), homologs to the yeast Sir2 protein. The functions of human sirtuins have not been clearly determined, although this protein seems to act as a NAD-dependent protein deacetylase, activating or deactivating mitochondrial target proteins by deacetylating key lysine residues (known targets include ACSS1, IDH, GDH, SOD2, PDHA1, LCAD, SDHA, ATP…	─	─	Novel candidate	3	─	2	PSMD13, SIRT3	─	Sirt3 / NM_001177804	98.5529	128.513	107.205	136.075	100.094
TTC23	Tetratricopeptide Repeat Domain 23	─	─	─	Novel candidate	3	─	2	SYNM, TTC23	0.983589	Ttc23 / NM_001168475	388.047	388.047	287.204	301.829	174.344
TUBGCP5	Tubulin, Gamma Complex Associated Protein 5	The encoded gene is associate to the gamma-tubulin complex, which is necessary for microtubule nucleation at the centrosome.	Chromosome 15q11.2 deletion syndrome, OMIM#615656	─	Novel candidate	3	─	4	CYFIP1, NIPA1, NIPA2, TUBGCP5	1.68036	Tubgcp5 / NM_146190	214.824	214.824	201.329	215.301	218.226
TXNRD2	Thioredoxin Reductase 2	This gene encodes a member of the class I pyridine nucleotide-disulfide oxidoreductase family. The encoded protein is a selenocysteine-containing flavoenzyme that maintains thioredoxins in a reduced state, thereby playing a key role in regulating the cellular redox environment and probably redox-regulated cell signaling. This gene encodes a mitochondrial form important for scavenging of reactive …	─	─	Novel candidate	7	─	3	C22orf29, GNB1L, TXNRD2	1.10356	Txnrd2 / NM_013711	145.137	145.137	127.74	53.05	81.3758
YES1	V-Yes-1 Yamaguchi Sarcoma Viral Oncogene Homolog 1	Non-receptor protein tyrosine kinase (src protein family) that is involved in the regulation of cell growth and survival, apoptosis, cell-cell adhesion, cytoskeleton remodeling, and differentiation. Stimulation by receptor tyrosine kinases (RTKs) including EGRF, PDGFR, CSF1R and FGFR leads to recruitment of YES1 to the phosphorylated receptor, and activation and phosphorylation of downstream subs…	─	─	Novel candidate	4	─	3	ADCYAP1, LINC00470, YES1	─	Yes1 / NM_001205132	31.3023	23.8373	24.9639	16.4213	83.6187
YPEL3	Yippee-Like 3 (Drosophila)	This gene encodes a protein involved in proliferation and apoptosis in myeloid precursor cells (by similarity).	─	─	Novel candidate	2	MAPK3	5	GDPD3, MAPK3, PPP4C, TBX6, YPEL3	-0.414871	Ypel3 / NM_025347	254.597	224	385.505	226.6	219.6

## Sheet: Notes
Supplementary Table 5__List of the top deleted (45) and duplicated (27) candidate genes
Note I: Column K (both spreadsheets). Variability z score based on CNVs in healthy population from DGV database (http://dgv.tcag.ca/). For two deleted (USP14 and ZMYND11) and four duplicated (RIC8A, PSMD13, SIRT3 and YES1) novel candidates, the variability score was not assessable due to the exclusion of the windows encompassing telomeric sequences.
Note II: Columns M, N, O, P, Q (both spreadsheets). Genic expression levels in nRPK (normalized reads per Kb) assesed by RNA-Seq expreiment. Threshold nRPK ≥ 59.00 in any of the five stages (E10,E11,E12,E13,E14).
OFC terms used to search for existing publications related to the candidate genes in PubMed:
1	cleft AND [gene name]
2	palate AND [gene name]
3	lip AND [gene name]
4	mouth AND [gene name]
5	face AND [gene name]
6	craniofacial AND [gene name]
All the articles retrived from these searches were checked one by one to decide about the inclusion/exclusion.
References:
Beaty TH et al. (2006) Analysis of candidate genes on chromosome 2 in oral cleft case-parent trios from three populations. Hum Genet 120:501-518
Britanova O, Depew MJ, Schwark M, Thomas BL, Miletich I, Sharpe P, Tarabykin V (2006) Satb2 haploinsufficiency phenocopies 2q32-q33 deletions, whereas loss suggests a fundamental role in the coordination of jaw development. Am J Hum Genet 79:668-678
Britto JA, Evans RD, Hayward RD, Jones BM (2002) Toward pathogenesis of Apert cleft palate: FGF, FGFR, and TGF beta genes are differentially expressed in sequential stages of human palatal shelf fusion. Cleft Palate Craniofac J. May;39(3):332-40
Coré N, Caubit X, Metchat A, Boned A, Djabali M, Fasano L (2007) Tshz1 is required for axial skeleton, soft palate and middle ear development in mice Dev Biol 308:407-420
Crowley MA, Conlin LK, Zackai EH, Deardorff MA, Thiel BD, Spinner NB (2010) Further evidence for the possible role of MEIS2 in the development of cleft palate and cardiac septum. Am J Med Genet A 152a:1326-1327
Das Chakraborty R et al. (2012) Dysregulation of DGCR6 and DGCR6L: psychopathological outcomes in chromosome 22q11.2 deletion syndrome. Transl Psychiatry 2:e105
Davidson TB et al. (2012) Microdeletion del(22)(q12.2) encompassing the facial development-associated gene, MN1 (meningioma 1) in a child with Pierre-Robin sequence (including cleft palate) and neurofibromatosis 2 (NF2): a case report and review of the literature. BMC Med Genet 13:19
Demczuk S, Thomas G, Aurias A (1996) Isolation of a novel gene from the DiGeorge syndrome critical region with homology to Drosophila gdl and to human LAMC1 genes. Hum Mol Genet 5:633-638
Dickinson AJ, Sive HL (2009) The Wnt antagonists Frzb-1 and Crescent locally regulate basement membrane dissolution in the developing primary mouth. Development 136:1071-1081
Dobreva G et al. (2006) SATB2 is a multifunctional determinant of craniofacial patterning and osteoblast differentiation. Cell 125:971-986
Dostal A, Nemeckova J, Gaillyova R (2009) The 18q deletion syndrome and analysis of the critical region for orofacial cleft at 18q22.3. J Craniomaxillofac Surg 37:272-275
Erdogan F et al. (2007) Characterization of a 5.3 Mb deletion in 15q14 by comparative genomic hybridization using a whole genome "tiling path" BAC array in a girl with heart defect, cleft palate, and developmental delay. Am J Med Genet A 143a:172-178
FitzPatrick DR et al. (2003) Identification of SATB2 as the cleft palate gene on 2q32-q33. Hum Mol Genet 12:2491-2501
Heinonen TY, Maki M (2009) Peters'-plus syndrome is a congenital disorder of glycosylation caused by a defect in the beta1,3-glucosyltransferase that modifies thrombospondin type 1 repeats. Ann Med 41:2-10
Hoang B, Moos M, Jr., Vukicevic S, Luyten FP (1996) Primary structure and tissue distribution of FRZB, a novel protein related to Drosophila frizzled, suggest a role in skeletal morphogenesis. J Biol Chem 271:26131-26137
Hoang BH, Thomas JT, Abdul-Karim FW, Correia KM, Conlon RA, Luyten FP, Ballock RT (1998) Expression pattern of two Frizzled-related genes, Frzb-1 and Sfrp-1, during mouse embryogenesis suggests a role for modulating action of Wnt family members. Dev Dyn 212:364-372
Johansson S et al. (2014) Haploinsufficiency of MEIS2 is associated with orofacial clefting and learning disability. Am J Med Genet A 164a:1622-1626
Kamel G et al. (2013) Requirement for frzb and fzd7a in cranial neural crest convergence and extension mechanisms during zebrafish palate and jaw morphogenesis. Dev Biol 381:423-433
Leoyklang P, Suphapeetiporn K, Siriwan P, Desudchit T, Chaowanapanja P, Gahl WA, Shotelersuk V (2007) Heterozygous nonsense mutation SATB2 associated with cleft palate, osteoporosis, and cognitive defects. Hum Mutat 28:732-738
Lin K, Wang S, Julius MA, Kitajewski J, Moos M, Jr., Luyten FP (1997) The cysteine-rich frizzled domain of Frzb-1 is required and sufficient for modulation of Wnt signaling. Proc Natl Acad Sci USA 94:11196-11200
Lindsay EA, Baldini A (1997) A mouse gene (Dgcr6) related to the Drosophila gonadal gene is expressed in early embryogenesis and is the homolog of a human gene deleted in DiGeorge syndrome. Cytogenet Cell Genet 79:243-247
Liu S, Higashihori N, Yahiro K, Moriyama K (2015) Retinoic acid inhibits histone methyltransferase Whsc1 during palatogenesis. Biochem Biophys Res Commun 458:525-530
Louw JJ, Corveleyn A, Jia Y, Hens G, Gewillig M, Devriendt K (2015) MEIS2 involvement in cardiac development, cleft palate, and intellectual disability. Am J Med Genet A 167a:1142-1146
Maas NM et al. (2008) Genotype-phenotype correlation in 21 patients with Wolf-Hirschhorn syndrome using high resolution array comparative genome hybridisation (CGH). J Med Genet 45:71-80
Nakamura T, Gulick J, Pratt R, Robbins J (2009) Noonan syndrome is associated with enhanced pERK activity, the repression of which can prevent craniofacial malformations. Proc Natl Acad Sci U S A 106:15436-15441
Nishiwaki T et al. (2006) Reduced expression of thrombospondins and craniofacial dysmorphism in mice overexpressing Fra1. J Bone Miner Res 21:596-604
Parada C et al. (2015) Disruption of the ERK/MAPK pathway in neural crest cells as a potential cause of Pierre Robin sequence. Development Sep 22. pii: dev.125328.
Porntaveetus T, Oommen S, Sharpe PT, Ohazama A (2010) Expression of Fgf signalling pathway related genes during palatal rugae development in the mouse Gene expression patterns : GEP 10:193-198
Rainger JK et al. (2014) Disruption of SATB2 or its long-range cis-regulation by SOX9 causes a syndromic form of Pierre Robin sequence. Hum Mol Genet 23:2569-2579
Sasaki T, Ito Y, Bringas P, Jr., Chou S, Urata MM, Slavkin H, Chai Y (2006) TGFbeta-mediated FGF signaling is crucial for regulating cranial neural crest cell proliferation during frontal bone development Development (Cambridge, England) 133:371-381
Schlickum S, Moghekar A, Simpson JC, Steglich C, O'Brien RJ, Winterpacht A, Endele SU (2004) LETM1, a gene deleted in Wolf-Hirschhorn syndrome, encodes an evolutionarily conserved mitochondrial protein. Genomics 83:254-261
Shimizu K et al. (2014) Microarray and FISH-based genotype-phenotype analysis of 22 Japanese patients with Wolf-Hirschhorn syndrome. Am J Med Genet A 164a:597-609
Singh S, Yin X, Pisano MM, Greene RM (2007) Molecular profiles of mitogen activated protein kinase signaling pathways in orofacial development. Birth Defects Res A Clin Mol Teratol 79:35-44
Stec I et al. (1998) WHSC1, a 90 kb SET domain-containing gene, expressed in early development and homologous to a Drosophila dysmorphy gene maps in the Wolf-Hirschhorn syndrome critical region and is fused to IgH in t(4;14) multiple myeloma. Hum Mol Genet 7:1071-1082
Szabo-Rogers HL, Geetha-Loganathan P, Nimmagadda S, Fu KK, Richman JM (2008) FGF signals from the nasal pit are necessary for normal facial morphogenesis Developmental biology 318:289-302
Vieira AR, de Carvalho FM, Johnson L, DeVos L, Swailes AL, Weber ML, Deeley K (2015) Fine Mapping of 6q23.1 Identifies TULP4 as Contributing to Clefts. Cleft Palate Craniofac J 52:128-134
Wang H et al. (2013) The FGF and FGFR Gene Family and Risk of Cleft Lip With or Without Cleft Palate The Cleft palate-craniofacial journal : official publication of the American Cleft Palate-Craniofacial Association 50:96-103
Wright TJ et al. (1997) A transcript map of the newly defined 165 kb Wolf-Hirschhorn syndrome critical region. Hum Mol Genet 6:317-324
Wright TJ, Costa JL, Naranjo C, Francis-West P, Altherr MR (1999) Comparative analysis of a novel gene from the Wolf-Hirschhorn/Pitt-Rogers-Danks syndrome critical region. Genomics 59:203-212
Yamamoto T, Cui XM, Shuler CF (2003) Role of ERK1/2 signaling during EGF-induced inhibition of palatal fusion. Dev Biol 260:512-521
Yang X, Kilgallen S, Andreeva V, Spicer DB, Pinz I, Friesel R (2010) Conditional expression of Spry1 in neural crest causes craniofacial and cardiac defects. BMC Dev Biol 10:48
Zollino M et al. (2003) Mapping the Wolf-Hirschhorn syndrome phenotype outside the currently accepted WHS critical region and defining a new critical region, WHSCR-2. Am J Hum Genet 72:590-597
