# Supplementary material for: Systematic analysis of copy number variants of a large cohort of orofacial cleft patients identifies candidate genes for orofacial clefts
Source: Hum Genet. 2015 Nov 11;135:41–59. doi: 10.1007/s00439-015-1606-x (PMC4698300; doi:10.1007/s00439-015-1606-x)
Supplement: Supplementary file 8 — Supplementary material 8 (XLSX 31 kb) [file 439_2015_1606_MOESM8_ESM.xlsx]

## Sheet: Deleted_genes_45
Supplementary Table 6__List of OFC patients and non-OFC individuals carrying CNVs that contain the candidate genes and the phenotypes of the OFC patients
OFC patients and non-OFC patients from DECIPHER and ECARUCA with deletions affecting the 45 deleted candidate genes. (For the OFC patients the OFC phenotype is reported).
Gene	Location			Strand	Num. of overlaps	Collected in July 2014			Patient ID (italics) and summary of phenotypes with non-cleft phenotypes (in bracket)
						Non-OFC individuals with deletion encompassing the gene (DECIPHER)	Non-OFC individuals with deletion encompassing the gene (ECARUCA)	OFC patients with deletion encompassing the gene (DECIPHER+ECARUCA)
ACBD3	chr1	226332380	226374431	-	3	1	0	3	991(2/4)	266948	E4483
									CP (3)	CP (6)	CP (11)
ANKRD50	chr4	125585207	125633887	-	3	11	1	3	251240	251834	261661
									CP (8)	CP (5)	CP (2)
C15orf41	chr15	36871812	37102449	+	3	6	0	3	1226	261748(1/2)	286841
									CP (8)	CP (6)	BU (2)
CYTH3	chr7	6201407	6312275	-	3	13	1	3	268591	274371	279708
									CL (4)	CP (10)	OC (2)
DCTD	chr4	183811213	183839089	-	4	23	2	4	2384(1/2)	249192	249536	266273(1/2)
									CLP (4)	CP (2)	CP (14)	CP (4)
DPH6	chr15	35509546	35838394	-	2	6	0	2	1226	261748(1/2)
									CP (8)	CP (6)
DUSP19	chr2	183943287	183964733	+	2	11	0	2	4659	249612
									CLP (6)	CP (2)
FAM98B	chr15	38746328	38779911	+	4	2	0	4	1226	251108	261748(1/2)	268290
									CP (8)	BU (7)	CP (6)	CP (2)
FARP2	chr2	242295658	242434256	+	2	34	5	2	E4697	266258(1/2)
									CP (16)	CL (2)
FAT4	chr4	126237554	126414087	+	3	12	1	3	251240	251834	261661
									CP (8)	CP (5)	CP (2)
FGF2	chr4	123747862	123819390	+	3	8	1	3	251240	251834	261661
									CP (8)	CP (5)	CP (2)
FRG1	chr4	190861943	190884359	+	2	31	3	2	249192	E4854
									CP (2)	CP (18)
FRZB	chr2	183698002	183731890	-	2	10	0	2	4659	249612
									CLP (6)	CP (2)
H3F3A	chr1	226250407	226259703	+	3	1	0	3	991(2/4)	266948	E4483
									CP (3)	CP (6)	CP (11)
HDLBP	chr2	242166679	242256476	-	2	34	5	2	266258(1/2)	E4697
									CL (2)	CP (16)
HIC2	chr22	21771693	21805752	+	2	55	1	2	1640	254497(2/2)
									CP + FC (14)	CP + LLC (9)
LETM1	chr4	1813206	1857974	-	3	66	0	3	2599	259061	270581(1/2)
									CP (4)	CP (3)	CL (9)
MEIS2	chr15	37181406	37393504	-	5	7	0	5	1226	251108	261748(1/2)	268290	286841
									CP (8)	BU (7)	CP (6)	CP (2)	BU (2)
MTERFD2 (MTERF4)	chr2	242011584	242041747	-	3	36	5	3	248705(1/2)	266258(1/2)	E4697
									BU (5)	CL (2)	CP (16)
NCKAP1	chr2	183773843	183903586	-	2	11	0	2	4659	249612
									CLP (6)	CP (2)
NEIL3	chr4	178230990	178284097	+	3	15	3	3	249192	249536	288205(4/5)
									CP (2)	CP (14)	CP (1)
PARD3B	chr2	205410516	206484886	+	3	12	0	3	249612	249797	278059
									CP (2)	CP (25)	CP (4)
PASK	chr2	242045514	242089679	-	3	36	5	3	248705(1/2)	266258(1/2)	E4697
									BU(5)	CL (2)	CP (16)
PPFIBP1	chr12	27676364	27848497	+	2	6	0	2	253934(2/3)	272344(1/2)
									CP (15)	BU (18)
PPP1R7	chr2	242088991	242123067	+	3	36	5	3	248705(1/2)	266258(1/2)	E4697
									BU(5)	CL (2)	CP (16)
RNPS1	chr16	2303117	2318413	-	2	1	0	2	2627	E4562
									BU (9)	CP (16)
SATB2	chr2	200134223	200335989	-	8	18	0	8	4660	248613	249612	249797	253835	256199	278059	E4676
									CP (6)	CP (6)	CP (2)	CP (25)	CP (9)	CP (5)	CP (4)	CP+BU (8)
SEPT2	chr2	242254515	242293442	+	2	34	5	2	266258(1/2)	E4697
									CL (2)	CP (16)
SMURF1	chr7	98625061	98741723	-	2	3	2	2	854	285920(2/2)
									CP (14)	CP (10)
SNED1	chr2	241938255	242034983	+	3	36	5	3	248705(1/2)	266258(1/2)	E4697
									BU(5)	CL (2)	CP (16)
SPATA5	chr4	123844229	124240605	+	3	10	1	3	251240	251834	261661
									CP (8)	CP (5)	CP (2)
SPRED1	chr15	38544527	38649450	+	4	2	0	4	1226	251108	261748(1/2)	268290
									CP (8)	BU (7)	CP (6)	CP (2)
SPRY1	chr4	124317950	124324910	+	3	9	1	3	251240	251834	261661
									CP (8)	CP (5)	CP (2)
STK38L	chr12	27396901	27478892	+	2	8	0	2	253934(2/3)	272344(1/2)
									CP (15)	BU (18)
THBS1	chr15	39873280	39891667	+	2	1	0	2	1226	268290
									CP (8)	CP (2)
TSHZ1	chr18	72922710	73001905	+	5	44	1	6	250369(3/3)	256965(2/3)	257395(2/2)	275482(2/2)	277615(2/2)	E4287
									CLP (7)	CP (5)	CP (15)	CLP+BU (3)	CP (4)	CP (20)
TTC28	chr22	28374004	29075853	-	3	3	0	3	4110(4/4)	259173	287905(1/3)
									CP (10)	CP (4)	CP (3)
USP14	chr18	158383	214629	+	3	55	1	3	1581(1/2)	266274(1/3)	282667
									CLP (11)	CL (2)	CLP (10)
USP42	chr7	6144515	6201195	+	3	12	1	3	268591	274371	279708
									CL (4)	CP (10)	OC (2)
WHSC1	chr4	1873151	1983934	+	3	68	0	3	2599	259061	270581(1/2)
									CP (4)	CP (3)	CL (9)
WHSC2 (NELFA)	chr4	1984441	2043630	-	3	67	0	3	2599	259061	270581(1-2/2)
									CP (4)	CP (3)	CL (9)
WWC2	chr4	184020446	184241930	+	4	22	2	4	2384(1/2)	249192	249536	266273(1/2)
									CLP (4)	CP (2)	CP (14)	CP (4)
ZADH2	chr18	72907063	72921303	-	6	42	1	6	250369(3/3)	256965(2/3)	257395(2/2)	275482(2/2)	277615(2/2)	E4287
									CLP (7)	CP (5)	CP (15)	CLP+BU (3)	CP (4)	CP (20)
ZMYND11	chr10	180405	300577	+	2	23	2	2	248177	250441
									BU (15)	CP (19)
ZNF407	chr18	72265106	72777627	+	6	45	1	6	250369(3/3)	256965(2/3)	257395(2/2)	275482(2/2)	277615(2/2)	E4287
									CLP (7)	CP (5)	CP (15)	CLP+BU (3)	CP (4)	CP (20)

## Sheet: Duplicated_genes_27
Supplementary Table 6__List of OFC patients and non-OFC individuals carrying CNVs that contain the candidate genes and the phenotypes of the OFC patients
OFC patients and non-OFC individuals from DECIPHER and ECARUCA with duplications affecting the 27 deleted candidate genes. (For the OFC patients the OFC phenotype is reported).
Gene	Location			Strand	Num. of overlaps	Collected in July 2014			Patient ID (italics) and summary of phenotypes with non-cleft phenotypes (in bracket)
						Non-OFC individuals with duplication encompassing the gene (DECIPHER)	Non-OFC individuals with duplication encompassing the gene (ECARUCA)	OFC patients with duplicated gene (DECIPHER+ECARUCA)
APOBEC3B	chr22	39378352	39388809	+	2	9	1	2	2384(2/2)	2541(55/55)
									CLP (4)	CP (2)
BRWD3	chrX	79926353	80065187	-	2	23	0	2	282962	283029(2/2)
									CP	CL+ARC (13)
CTSB	chr8	11700033	11726957	-	2	40	0	2	258439	280883(1/2)
									CP (5)	CP
CYFIP1	chr15	22892005	23006016	-	3	135	3	3	248550	266702(1/2)	268107
									BU (11)	CP (5)	CP (5)
DEXI	chr16	11022748	11036317	-	3	8	0	3	251553(2/2)	259192(2/2)	E4730(2/2)
									CP (7)	CP (10)	CP (13)
DGCR6	chr22	18893541	18901751	+	5	90	5	5	4110(2/4)	251153	255533(2/2)	263710(2/2)	266407(2/2)
									CP (10)	CLP	BU (12)	CLP (2)	CL
FAM149A	chr4	187025573	187093821	+	2	27	0	2	4647	251657
									CP (11)	CLP+CM (4)
FDFT1	chr8	11653082	11696818	+	2	40	0	2	258439	280883(1/2)
									CP (5)	CP
FH	chr1	241660903	241683061	-	2	25	0	2	250500	285671(1/2)
									BU (4)	CP
FIBIN	chr11	27015628	27018630	+	3	5	0	3	266258(2/2)	284588	E5075
									CL (2)	CLP (1)	CLP (20)
FIRRE	chrX	130836678	130964671	-	2	34	0	2	258875	E4362
									CP (4)	CP (25)
GDPD3	chr16	30116130	30124878	-	2	118	0	2	250066(1/2)	281825(6/7)
									CP (1)	CL (13)
IGF1R	chr15	99192200	99507759	+	2	24	1	2	1584(1/2)	264125
									CLP (6)	BU (5)
LRRC28	chr15	99791567	99930934	+	2	25	1	2	264125	288782(1/2)
									BU (5)	CL (3)
MAPK3	chr16	30125426	30134827	-	2	119	0	2	250066(1/2)	281825(6/7)
									CP (1)	CL (13)
METTL22	chr16	8715526	8740079	+	3	10	0	3	251553(2/2)	259192(2/2)	E4730(1/2)
									CP (7)	CP (10)	CP (13)
NIPA1	chr15	23043277	23100005	-	3	134	3	3	248550	266702(1/2)	268107
									BU (11)	CP (6)	CP (5)
PPP4C	chr16	30087299	30096698	+	2	121	0	2	250066(1/2)	281825(6/7)
									CP (1)	CL (13)
PSMD13	chr11	236546	252983	+	3	14	1	3	266258(2/2)	282458	E5075
									CL (2)	CLP	CLP (20)
RIC8A	chr11	207511	215113	+	2	12	1	2	282458	E5075
									CLP	CLP (20)
SIRT3	chr11	215029	236362	-	3	14	1	3	266258(2/2)	282458	E5075
									CL (2)	CLP	CLP (20)
TTC23	chr15	99676528	99791428	-	3	27	1	3	1584(1/2)	264125	288782(1/2)
									CLP (6)	BU (5)	CL (3)
TUBGCP5	chr15	22833395	22873892	+	3	131	3	3	248550	266702(1/2)	268107
									BU (11)	CP (5)	CP (5)
TULP4	chr6	158733692	158932860	+	2	6	1	2	250126	288667(2/4)
									CLP (5)	OC
TXNRD2	chr22	19863040	19929341	-	7	125	4	7	4110(2/4)	251153	251689	255533(2/2)	266407(2/2)	263710(2/2)	281943(2/2)
									CP (10)	CLP	CP (1)	BU (12)	CL	CLP (2)	FC (1)
YES1	chr18	721588	812547	-	4	25	0	4	1993(1/2)	4092(2/2)	268156(2/2)	275482(1/2)
									ARC (6)	CP (19)	CP (8)	CLP+BU (3)
YPEL3	chr16	30103635	30108236	-	2	124	0	2	250066(1/2)	281825(6/7)
									CP (1)	CL (13)

## Sheet: Notes
Supplementary Table 6__List of OFC patients and non-OFC individuals carrying CNVs that contain the candidate genes and the phenotypes of the OFC patients
Note: The name of candidate genes is highlighted in purple color when the number of OFC patients is higher than the number of non-OFC individuals (high penetrance of OFC phenotype).
Phenotypes:
ARC	alverola ridge cleft
BU	bifid uvula
CM	cleft mandible
CL	cleft lip (upper)
CLP	cleft lip and palate
CP	cleft palate only
FC	facial cleft
LLC	lower lip cleft
OC	oral cleft (unspecified)
(n)	number of other non-cleft phenotypes (if present)
Patient ID:
2627	DECIPHER patient, single CNV
991(2/4)	DECIPHER patient, multiple CNVs (e.g. second out of four CNVs)
E4483	ECARUCA patient, single CNV
E4730(2/2)	ECARUCA patient, multiple CNVs (e.g. second out of two CNVs)
